# Supplementary material for: 2-[(4-Formyl­phen­yl)(hy­droxy)meth­yl]acrylonitrile
Source: Acta Crystallogr Sect E Struct Rep Online. 2011 Jul 30;67(Pt 8):o2176. doi: 10.1107/S160053681102976X (PMC3213610; doi:10.1107/S160053681102976X)
Supplement: Supplementary file 2 [file e-67-o2176-Isup2.hkl]

#
# h,k,l, Fc-squared, Fo-squared, sigma(Fo-squared) and status flag
#
data_I
_shelx_title ' RJ1 in P2(1)/n'
_shelx_refln_list_code          4
_shelx_F_calc_maximum      105.33
_exptl_crystal_F_000       392.00
_reflns_d_resolution_high  0.7078
 
loop_
 _symmetry_equiv_pos_as_xyz
 'x, y, z'
 '-x+1/2, y+1/2, -z+1/2'
 '-x, -y, -z'
 'x-1/2, -y-1/2, z-1/2'
 
_cell_length_a     7.6089
_cell_length_b     6.0895
_cell_length_c    20.5135
_cell_angle_alpha  90.000
_cell_angle_beta   93.615
_cell_angle_gamma  90.000
 
_shelx_F_squared_multiplier     1.000
 
loop_
 _refln_index_h
 _refln_index_k
 _refln_index_l
 _refln_F_squared_calc
 _refln_F_squared_meas
 _refln_F_squared_sigma
 _refln_observed_status
   2   0   0     2378.09     2426.82     23.79 o
   4   0   0      668.22      680.25      8.36 o
   6   0   0      717.96      736.17      9.31 o
   8   0   0        8.22        8.82      1.15 o
  10   0   0        4.15        4.00      1.77 o
   1   1   0     2209.26     2161.47     15.82 o
   2   1   0      425.51      408.61      2.77 o
   3   1   0      101.19      101.47      0.97 o
   4   1   0       16.95       17.98      0.40 o
   5   1   0      219.94      211.11      2.30 o
   6   1   0      439.17      400.56      6.00 o
   7   1   0       33.31       31.79      1.10 o
   8   1   0        4.66        3.18      0.76 o
   9   1   0        5.02        4.70      0.92 o
  10   1   0        8.32        9.77      1.52 o
   0   2   0     1000.67      906.37     12.19 o
   1   2   0      798.02      786.60      8.46 o
   2   2   0      906.32      922.77      7.04 o
   3   2   0      213.39      235.19      2.08 o
   4   2   0       16.14       16.19      0.41 o
   5   2   0       39.26       39.76      0.69 o
   6   2   0       21.06       22.30      0.72 o
   7   2   0        1.55        0.54      0.57 o
   8   2   0        7.11        6.42      1.00 o
   9   2   0        1.26        0.98      0.76 o
  10   2   0       30.36       33.96      2.98 o
   1   3   0      333.09      359.04      5.71 o
   2   3   0        1.23       -0.14      0.18 o
   3   3   0      127.72      125.73      1.38 o
   4   3   0        9.99        9.43      0.33 o
   5   3   0      156.75      160.90      2.09 o
   6   3   0       42.21       34.62      1.01 o
   7   3   0       28.15       29.11      1.34 o
   8   3   0       10.28        9.04      0.96 o
   9   3   0       10.53       12.03      2.36 o
  10   3   0        0.01        1.13      1.53 o
   0   4   0       13.04       15.76      0.50 o
   1   4   0      170.71      189.88      2.81 o
   2   4   0       33.40       39.69      1.00 o
   3   4   0      225.47      215.80      2.71 o
   4   4   0       33.30       31.55      0.84 o
   5   4   0       91.75       78.09      1.61 o
   6   4   0       72.43       61.49      1.33 o
   7   4   0        6.99        6.78      0.71 o
   8   4   0        6.20        3.97      0.71 o
   9   4   0        2.49        1.54      1.02 o
   1   5   0       44.97       41.75      1.14 o
   2   5   0       46.87       45.77      2.39 o
   3   5   0       75.55       69.81      1.36 o
   4   5   0        0.30       -0.23      0.29 o
   5   5   0       63.73       61.22      1.57 o
   6   5   0        0.43        0.49      0.50 o
   7   5   0        0.31        0.62      0.89 o
   8   5   0        4.70        5.35      1.43 o
   0   6   0        5.72        5.68      0.49 o
   1   6   0      109.75      102.61      1.59 o
   2   6   0       23.09       26.40      1.16 o
   3   6   0        5.63        4.55      1.21 o
   4   6   0       18.00       18.53      0.76 o
   5   6   0       34.02       37.60      1.28 o
   6   6   0        1.71        1.61      0.61 o
   7   6   0        0.97       -0.19      0.83 o
   1   7   0       10.73       11.23      0.53 o
   2   7   0        9.42        9.11      1.47 o
   3   7   0        4.58        4.46      1.28 o
   4   7   0        5.45        7.70      1.67 o
   5   7   0       37.35       40.50      1.27 o
   6   7   0        4.50        4.63      0.67 o
   0   8   0       17.31       15.70      0.99 o
   1   8   0        0.00        0.26      0.70 o
   2   8   0        0.30        0.51      0.96 o
   3   8   0        1.57        1.05      1.11 o
  -9   0   1        0.53        1.35      1.22 o
  -7   0   1     1090.63     1040.24     20.57 o
  -5   0   1        0.46        0.88      0.30 o
  -3   0   1      343.95      357.15      4.79 o
  -1   0   1      559.16      554.89      6.12 o
   1   0   1       20.84       19.86      0.37 o
   3   0   1     1258.23     1271.53     13.69 o
   5   0   1      151.43      151.85      2.40 o
   7   0   1        1.98       -0.07      1.59 o
   9   0   1       24.98       22.34      2.45 o
 -10   1   1       13.44       11.31      1.85 o
  -9   1   1        4.39        3.61      1.09 o
  -8   1   1       15.73       13.36      1.10 o
  -7   1   1       10.73       11.54      0.82 o
  -6   1   1       17.70       13.21      0.96 o
  -5   1   1       98.20       94.92      1.27 o
  -4   1   1      260.46      268.20      2.37 o
  -3   1   1       15.47        8.54      0.41 o
  -2   1   1     2091.06     2178.11     15.11 o
  -1   1   1     5930.10     5634.45     68.42 o
   0   1   1      476.22      475.58      4.20 o
   1   1   1       68.68       74.38      0.61 o
   2   1   1      433.84      464.22      3.25 o
   3   1   1     1273.89     1321.81      9.66 o
   4   1   1        0.20        0.69      0.17 o
   5   1   1       44.58       40.36      0.76 o
   6   1   1       94.73       84.21      2.01 o
   7   1   1       33.14       30.36      1.00 o
   8   1   1       31.27       29.78      1.49 o
   9   1   1        7.14        9.35      1.37 o
  10   1   1       22.72       22.76      1.96 o
 -10   2   1        0.74        0.64      0.79 o
  -9   2   1        3.92        5.08      0.92 o
  -8   2   1        7.37        7.94      0.94 o
  -7   2   1       39.63       33.53      1.43 o
  -6   2   1       10.28        8.83      0.54 o
  -5   2   1      114.02      118.53      1.66 o
  -4   2   1       12.35       13.03      0.40 o
  -3   2   1        0.40        0.71      0.14 o
  -2   2   1        7.49       16.59      0.46 o
  -1   2   1       70.13       65.39      0.80 o
   0   2   1     1117.83     1133.07     11.39 o
   1   2   1      452.34      458.63      4.13 o
   2   2   1       63.48       65.92      0.76 o
   3   2   1      639.25      670.76      5.81 o
   4   2   1      354.63      404.42      3.50 o
   5   2   1       92.75       99.13      1.25 o
   6   2   1        0.01       -0.23      0.27 o
   7   2   1        8.58        9.18      0.75 o
   8   2   1       14.79       16.15      1.70 o
   9   2   1        5.50       10.66      1.12 o
  10   2   1        2.63        3.78      1.17 o
 -10   3   1        0.20        0.59      1.48 o
  -9   3   1        2.19        1.99      0.78 o
  -8   3   1       12.49       11.70      1.02 o
  -7   3   1        0.90        0.28      0.51 o
  -6   3   1        4.89        1.62      0.36 o
  -5   3   1        1.63        1.11      0.28 o
  -4   3   1      161.20      152.05      1.87 o
  -3   3   1       25.56       23.84      0.55 o
  -2   3   1      504.84      526.67      5.40 o
  -1   3   1       32.55       32.38      0.83 o
   0   3   1      254.37      300.00      2.87 o
   1   3   1       24.25       21.91      1.43 o
   2   3   1       87.38       96.63      1.04 o
   3   3   1       26.11       28.06      0.50 o
   4   3   1       24.53       27.00      0.49 o
   5   3   1      111.29      118.77      1.55 o
   6   3   1       16.72       13.58      0.73 o
   7   3   1       50.47       47.12      1.65 o
   8   3   1        0.14       -0.56      0.56 o
   9   3   1       21.16       22.12      1.60 o
  10   3   1        0.23        0.47      1.51 o
  -9   4   1        0.60        0.96      0.97 o
  -8   4   1        3.48        2.67      1.52 o
  -7   4   1       15.69       16.55      0.88 o
  -6   4   1       22.05       17.64      0.70 o
  -5   4   1        5.62       12.73      0.67 o
  -4   4   1        2.07        0.88      0.38 o
  -3   4   1      108.39      108.69      1.57 o
  -2   4   1      194.84      201.60      3.12 o
  -1   4   1      122.09      137.78      2.13 o
   0   4   1       32.80       30.49      0.52 o
   1   4   1        0.00       -0.26      0.26 o
   2   4   1       17.01       16.10      0.59 o
   3   4   1      106.92       91.99      1.31 o
   4   4   1      111.11      108.43      2.43 o
   5   4   1        5.95        3.42      0.61 o
   6   4   1       86.94       89.75      2.16 o
   7   4   1        2.14        1.86      0.60 o
   8   4   1        0.03        0.02      0.58 o
   9   4   1        2.14        5.45      1.26 o
  -8   5   1        0.59        1.18      1.08 o
  -7   5   1        0.02        0.65      0.72 o
  -6   5   1       15.74       16.50      1.32 o
  -5   5   1        1.10       -0.13      0.41 o
  -4   5   1        6.16        5.00      0.45 o
  -3   5   1       14.72       14.97      0.52 o
  -2   5   1       40.47       38.21      1.06 o
  -1   5   1       29.50       24.38      0.56 o
   0   5   1       65.89       65.21      1.06 o
   1   5   1        0.07       -0.28      0.28 o
   2   5   1        0.27        0.13      0.32 o
   3   5   1        0.04        0.15      0.39 o
   4   5   1       23.06       19.63      0.76 o
   5   5   1      143.02      140.80      3.03 o
   6   5   1       22.76       23.06      1.05 o
   7   5   1        1.35        0.83      0.67 o
   8   5   1        6.61       11.99      1.84 o
  -7   6   1        4.77        4.75      1.98 o
  -6   6   1       29.14       26.91      1.26 o
  -5   6   1        4.29        5.45      0.61 o
  -4   6   1        0.43        0.12      0.33 o
  -3   6   1        0.21       -0.31      0.58 o
  -2   6   1       96.09       94.01      2.27 o
  -1   6   1       69.45       66.93      1.29 o
   0   6   1       85.06       79.25      1.47 o
   1   6   1        1.05        0.43      0.41 o
   2   6   1       40.44       37.74      1.81 o
   3   6   1        6.58        6.77      1.27 o
   4   6   1       32.34       32.66      1.01 o
   5   6   1        0.89        0.23      0.48 o
   6   6   1       10.83       10.31      0.89 o
   7   6   1        3.48        3.69      0.99 o
  -6   7   1        5.94        5.43      0.80 o
  -5   7   1       21.98       26.29      1.03 o
  -4   7   1        0.04        1.61      1.22 o
  -3   7   1        8.82        8.03      1.53 o
  -2   7   1       69.37       64.13      3.28 o
  -1   7   1        4.90        4.01      0.39 o
   0   7   1        4.38        3.86      0.41 o
   1   7   1        0.00       -0.24      0.26 o
   2   7   1        1.93        0.69      1.03 o
   3   7   1        2.33        2.29      1.12 o
   4   7   1       18.67       19.19      2.22 o
   5   7   1        5.87        4.28      0.57 o
   6   7   1        0.87        0.50      0.54 o
  -3   8   1        0.21        0.25      1.11 o
  -2   8   1        2.04        3.01      1.21 o
  -1   8   1        1.92        2.22      0.45 o
   0   8   1       13.72       16.04      0.71 o
   1   8   1        0.03        0.64      0.64 o
   2   8   1       13.41       13.50      1.74 o
   3   8   1        0.43        0.64      1.08 o
 -10   0   2        1.92        0.56      1.50 o
  -8   0   2        0.11        1.21      1.18 o
  -6   0   2      240.09      237.99      4.94 o
  -4   0   2      129.09      123.78      2.26 o
  -2   0   2     8295.50     7881.94    101.76 o
   0   0   2     1438.82     1208.36     32.18 o
   2   0   2      845.00      845.63      7.92 o
   4   0   2      114.28      126.89      1.99 o
   6   0   2        5.86        7.49      0.91 o
   8   0   2       37.33       37.76      1.67 o
  10   0   2        3.06        2.54      1.57 o
 -10   1   2        5.75        5.80      1.36 o
  -9   1   2        1.22        0.07      0.66 o
  -8   1   2        0.11       -0.72      0.76 o
  -7   1   2       84.64       88.20      2.11 o
  -6   1   2      238.37      224.60      3.12 o
  -5   1   2      108.00      110.83      1.52 o
  -4   1   2       77.33       73.84      1.36 o
  -3   1   2     2055.33     2181.40     17.13 o
  -2   1   2     2424.08     2420.40     19.00 o
  -1   1   2      590.09      617.27      4.93 o
   0   1   2     1743.24     1697.89     13.57 o
   1   1   2      116.53      108.02      1.11 o
   2   1   2      578.76      567.38      3.81 o
   3   1   2     3388.96     3641.52     27.22 o
   4   1   2       57.09       56.66      0.76 o
   5   1   2        0.01       -0.20      0.20 o
   6   1   2       41.13       37.07      0.88 o
   7   1   2      138.33      131.92      2.23 o
   8   1   2       43.63       40.41      1.35 o
   9   1   2        1.93        1.19      0.85 o
  10   1   2        0.01       -0.93      0.93 o
 -10   2   2        0.08       -0.07      0.80 o
  -9   2   2        1.71        2.22      0.82 o
  -8   2   2        1.02        0.64      0.62 o
  -7   2   2       78.43       71.92      2.25 o
  -6   2   2       24.56       19.42      0.69 o
  -5   2   2        5.81        5.95      0.36 o
  -4   2   2       55.44       55.36      0.89 o
  -3   2   2      563.59      596.17      6.17 o
  -2   2   2     2002.83     2077.67     18.03 o
  -1   2   2      306.94      319.45      3.07 o
   0   2   2      148.80      132.87      1.25 o
   1   2   2      109.86      105.80      0.96 o
   2   2   2        2.01        3.45      0.20 o
   3   2   2       52.02       61.18      0.76 o
   4   2   2      769.13      823.31      7.08 o
   5   2   2       14.25       13.85      0.44 o
   6   2   2       83.46       82.64      1.34 o
   7   2   2        1.68        1.39      0.49 o
   8   2   2       19.33       18.39      1.21 o
   9   2   2       12.18       13.96      1.35 o
  10   2   2        1.89        1.54      1.07 o
 -10   3   2        0.06       -1.10      1.33 o
  -9   3   2        0.48       -0.10      0.69 o
  -8   3   2        6.54        4.34      0.78 o
  -7   3   2       20.07       17.71      1.05 o
  -6   3   2       10.88        6.26      0.49 o
  -5   3   2       18.28       17.59      0.59 o
  -4   3   2        0.14       -0.05      0.18 o
  -3   3   2       93.64       93.00      1.15 o
  -2   3   2        9.18        8.78      0.44 o
  -1   3   2       41.86       47.95      0.67 o
   0   3   2      293.05      285.39      2.94 o
   1   3   2       70.26       78.82      0.99 o
   2   3   2      167.66      155.73      1.61 o
   3   3   2       26.93       28.94      0.53 o
   4   3   2      131.65      125.25      1.43 o
   5   3   2        4.58        4.38      0.37 o
   6   3   2        0.09        0.05      0.31 o
   7   3   2       26.25       27.97      1.29 o
   8   3   2       23.34       17.44      1.19 o
   9   3   2       27.65       30.04      1.60 o
  -9   4   2        1.61        1.10      1.28 o
  -8   4   2        4.44        4.41      0.74 o
  -7   4   2        0.55        0.72      0.44 o
  -6   4   2        5.94        4.47      0.43 o
  -5   4   2       54.52       48.92      1.50 o
  -4   4   2      211.47      222.06      3.20 o
  -3   4   2       32.99       33.45      0.99 o
  -2   4   2       75.99       63.78      1.17 o
  -1   4   2       98.11      104.38      1.23 o
   0   4   2      106.13       97.60      1.25 o
   1   4   2        0.75        2.00      0.37 o
   2   4   2       52.63       46.51      1.10 o
   3   4   2      595.90      561.76      6.16 o
   4   4   2      171.18      177.08      2.69 o
   5   4   2        1.42        1.57      0.44 o
   6   4   2       13.30       12.23      0.82 o
   7   4   2        0.70        0.26      0.48 o
   8   4   2       28.78       26.83      2.41 o
   9   4   2       37.46       41.45      4.80 o
  -8   5   2        3.95        4.94      1.47 o
  -7   5   2        0.33        0.39      1.02 o
  -6   5   2       21.25       19.60      0.90 o
  -5   5   2        2.24        2.17      0.48 o
  -4   5   2        0.12       -0.31      0.31 o
  -3   5   2       32.82       31.90      0.91 o
  -2   5   2      281.86      275.92      3.28 o
  -1   5   2      110.95      100.36      1.49 o
   0   5   2       30.64       27.69      0.70 o
   1   5   2       10.68       10.23      0.57 o
   2   5   2      355.24      355.40      7.16 o
   3   5   2       27.00       29.40      0.74 o
   4   5   2       42.14       46.26      1.07 o
   5   5   2       25.44       26.73      1.08 o
   6   5   2       12.20        9.52      0.77 o
   7   5   2        0.19       -0.17      0.73 o
   8   5   2       20.49       27.90      2.47 o
  -7   6   2        8.36        9.86      1.27 o
  -6   6   2        0.94        1.09      0.57 o
  -5   6   2        6.13        7.29      0.68 o
  -4   6   2        1.94        1.17      0.46 o
  -3   6   2       16.73       16.54      1.33 o
  -2   6   2       60.21       63.18      2.17 o
  -1   6   2       96.36       91.00      2.13 o
   0   6   2       55.88       53.55      1.15 o
   1   6   2       18.75       18.18      0.61 o
   2   6   2        0.29       -0.21      0.53 o
   3   6   2       11.57       10.47      1.53 o
   4   6   2       19.93       19.50      0.82 o
   5   6   2       27.97       25.67      1.10 o
   6   6   2       34.43       43.26      2.57 o
   7   6   2        5.05        6.11      1.33 o
  -6   7   2        1.93        1.71      0.58 o
  -5   7   2        3.69        5.14      0.99 o
  -4   7   2        0.44       -0.51      1.04 o
  -3   7   2        1.83        1.86      0.78 o
  -2   7   2        6.17        4.97      0.89 o
  -1   7   2        0.00       -0.26      0.26 o
   0   7   2        2.03        1.91      0.32 o
   1   7   2        0.00       -0.27      0.32 o
   2   7   2        3.23        4.12      1.21 o
   3   7   2        2.75        3.69      1.23 o
   4   7   2       15.62       10.59      1.82 o
   5   7   2        0.81        0.30      0.45 o
   6   7   2        0.32        0.45      0.53 o
  -3   8   2        0.62        0.65      1.10 o
  -2   8   2        0.00        0.03      0.94 o
  -1   8   2        0.39        1.02      0.39 o
   0   8   2        1.89        1.06      0.49 o
   1   8   2        0.28       -0.76      0.76 o
   2   8   2        4.14        5.01      1.38 o
   3   8   2        0.10       -0.54      1.07 o
  -9   0   3        7.62        9.78      1.83 o
  -7   0   3      677.50      654.14     13.56 o
  -5   0   3      101.47       97.44      2.17 o
  -3   0   3       65.84       54.86      1.03 o
  -1   0   3     1553.22     1522.62     16.20 o
   1   0   3      153.85      131.14      1.68 o
   3   0   3       70.26       69.20      1.09 o
   5   0   3       78.47       75.79      1.58 o
   7   0   3      466.16      455.69      8.13 o
   9   0   3        4.19        5.21      1.14 o
 -10   1   3        9.01       10.38      1.51 o
  -9   1   3        5.75        5.24      0.97 o
  -8   1   3       56.99       50.63      1.90 o
  -7   1   3        0.23       -0.10      0.44 o
  -6   1   3       21.90       17.90      0.85 o
  -5   1   3       17.92       20.42      0.64 o
  -4   1   3     1020.92     1081.60      9.16 o
  -3   1   3      467.55      514.83      4.48 o
  -2   1   3       35.24       37.10      0.47 o
  -1   1   3      262.60      244.50      2.10 o
   0   1   3       63.25       55.03      0.51 o
   1   1   3     2834.05     2741.41     18.37 o
   2   1   3       78.08       73.87      0.66 o
   3   1   3       90.03       97.63      1.00 o
   4   1   3      410.31      431.60      3.90 o
   5   1   3       20.37       18.39      0.50 o
   6   1   3        3.46        4.60      0.42 o
   7   1   3       36.55       42.42      1.18 o
   8   1   3       66.52       61.55      1.68 o
   9   1   3        1.46        1.08      0.59 o
  10   1   3        7.68        7.97      1.43 o
 -10   2   3        0.58        0.48      0.80 o
  -9   2   3       22.39       23.25      1.49 o
  -8   2   3       14.89       14.67      1.53 o
  -7   2   3        6.73        5.09      0.76 o
  -6   2   3        3.68        4.49      0.68 o
  -5   2   3       26.55       23.48      0.63 o
  -4   2   3      332.12      381.35      3.91 o
  -3   2   3      304.50      335.56      3.38 o
  -2   2   3      723.91      763.94      6.78 o
  -1   2   3        8.75       15.24      0.27 o
   0   2   3      368.33      404.25      3.83 o
   1   2   3        2.06        3.63      0.15 o
   2   2   3     1509.00     1676.37     13.21 o
   3   2   3       38.71       44.37      0.62 o
   4   2   3      128.19      131.04      1.46 o
   5   2   3       13.72       17.19      0.51 o
   6   2   3        1.11        0.32      0.31 o
   7   2   3      125.68      109.51      2.16 o
   8   2   3        6.87        6.32      1.07 o
   9   2   3        5.19        4.15      0.93 o
  10   2   3        1.74        2.82      1.15 o
 -10   3   3        0.01        1.27      1.52 o
  -9   3   3        0.10        2.05      1.28 o
  -8   3   3       52.70       49.97      2.13 o
  -7   3   3        0.61       -0.42      0.48 o
  -6   3   3       20.50       17.89      0.71 o
  -5   3   3        9.50       10.01      0.55 o
  -4   3   3        5.08        5.65      0.36 o
  -3   3   3        8.06        9.22      0.29 o
  -2   3   3      471.63      518.60      5.78 o
  -1   3   3        1.01        0.57      0.12 o
   0   3   3       31.88       27.25      0.44 o
   1   3   3      457.38      417.27      4.02 o
   2   3   3       89.38       94.33      1.12 o
   3   3   3      101.82       96.96      1.01 o
   4   3   3      127.63      127.19      1.74 o
   5   3   3        2.52        2.93      0.29 o
   6   3   3       19.80       13.54      0.65 o
   7   3   3        0.02        0.02      0.46 o
   8   3   3        1.84        0.26      0.62 o
   9   3   3        2.42        0.80      0.79 o
  -9   4   3        3.19        2.00      1.03 o
  -8   4   3        4.70        6.01      1.12 o
  -7   4   3        2.20        2.41      0.50 o
  -6   4   3        7.91        8.13      0.51 o
  -5   4   3       32.04       33.13      0.83 o
  -4   4   3      199.75      207.44      3.05 o
  -3   4   3        3.93        4.31      0.32 o
  -2   4   3       41.94       41.86      0.75 o
  -1   4   3      184.53      178.39      1.98 o
   0   4   3        9.95        9.71      0.32 o
   1   4   3        5.29        3.54      0.19 o
   2   4   3      150.45      144.55      1.60 o
   3   4   3       64.50       54.02      0.86 o
   4   4   3       10.03        8.12      0.50 o
   5   4   3        7.70        7.46      0.59 o
   6   4   3        0.35       -0.30      0.33 o
   7   4   3        9.30        7.51      0.82 o
   8   4   3        1.84        1.44      0.63 o
   9   4   3        2.85        6.16      1.33 o
  -8   5   3        1.62        2.51      1.27 o
  -7   5   3        1.70        1.55      1.17 o
  -6   5   3       14.07       13.65      0.79 o
  -5   5   3      149.72      150.39      2.79 o
  -4   5   3       55.32       57.55      1.37 o
  -3   5   3        0.08        0.03      0.24 o
  -2   5   3      115.12      114.22      1.58 o
  -1   5   3        6.12        6.11      0.41 o
   0   5   3       35.19       33.04      0.79 o
   1   5   3      117.55      106.02      1.58 o
   2   5   3      571.82      530.67      8.56 o
   3   5   3      107.59      113.59      1.83 o
   4   5   3       44.90       45.96      1.37 o
   5   5   3       28.87       31.30      1.19 o
   6   5   3        7.42        9.63      0.79 o
   7   5   3       10.31        9.27      1.16 o
   8   5   3       20.57       28.03      2.55 o
  -7   6   3       12.86       14.89      4.50 o
  -6   6   3        0.07       -0.24      0.46 o
  -5   6   3       14.09       13.37      0.77 o
  -4   6   3        5.91        5.60      0.52 o
  -3   6   3        2.22        2.19      0.46 o
  -2   6   3       23.87       24.51      0.74 o
  -1   6   3       74.06       73.85      1.45 o
   0   6   3        6.37        6.93      0.45 o
   1   6   3       94.43       90.04      1.61 o
   2   6   3        7.90       10.67      1.26 o
   3   6   3        0.27        0.61      0.75 o
   4   6   3        4.38        4.11      0.83 o
   5   6   3       12.49       15.23      1.13 o
   6   6   3       16.98       19.83      1.14 o
   7   6   3       22.39       20.15      2.00 o
  -6   7   3        2.66        3.08      0.65 o
  -5   7   3        2.00        2.29      0.51 o
  -4   7   3        0.27        0.19      0.33 o
  -3   7   3        6.52        6.34      0.99 o
  -2   7   3        0.11        0.69      0.42 o
  -1   7   3        0.00       -0.30      0.30 o
   0   7   3        6.19        5.64      0.47 o
   1   7   3       11.58       11.49      0.56 o
   2   7   3       11.36       14.32      1.69 o
   3   7   3        9.30        4.10      1.38 o
   4   7   3        2.15        4.03      1.47 o
   5   7   3       11.55       10.91      0.73 o
   6   7   3        1.25        1.17      0.62 o
  -3   8   3        6.90        5.91      1.56 o
  -2   8   3        0.16        0.36      0.94 o
  -1   8   3        1.66        1.21      0.44 o
   0   8   3        1.19        0.76      0.41 o
   1   8   3        6.04        8.02      1.34 o
   2   8   3        0.21        0.60      1.01 o
   3   8   3       17.44       17.85      2.22 o
 -10   0   4        6.31        6.54      1.97 o
  -8   0   4       32.72       37.13      2.03 o
  -6   0   4      163.45      152.94      2.56 o
  -4   0   4     1086.03     1004.65     13.54 o
  -2   0   4      293.14      303.97      4.28 o
   0   0   4     4965.34     4606.14     49.24 o
   2   0   4      128.73      112.14      1.37 o
   4   0   4      635.16      664.59      7.61 o
   6   0   4      112.37      106.74      3.32 o
   8   0   4       16.83       16.64      1.20 o
  10   0   4        4.04        6.36      1.92 o
 -10   1   4        2.92        3.91      1.42 o
  -9   1   4        5.50        5.22      0.94 o
  -8   1   4        0.06       -0.26      0.56 o
  -7   1   4        0.04       -0.42      0.42 o
  -6   1   4       57.03       56.12      1.29 o
  -5   1   4      358.94      352.18      3.74 o
  -4   1   4       34.07       22.12      0.54 o
  -3   1   4      526.49      583.89      5.05 o
  -2   1   4      105.86       91.92      0.92 o
  -1   1   4       50.39       49.39      0.53 o
   0   1   4      668.86      690.60      5.26 o
   1   1   4    11095.14    10065.00     69.91 o
   2   1   4       10.87        6.27      0.17 o
   3   1   4       43.35       41.11      0.54 o
   4   1   4        3.36        3.99      0.26 o
   5   1   4      101.16       99.56      1.28 o
   6   1   4        3.02        3.21      0.37 o
   7   1   4      127.63      134.02      2.30 o
   8   1   4       44.02       37.75      1.35 o
   9   1   4        5.04        3.80      0.71 o
  10   1   4        2.11        4.09      1.21 o
 -10   2   4        3.67        3.94      1.20 o
  -9   2   4       41.73       41.89      1.91 o
  -8   2   4        3.67        2.82      0.73 o
  -7   2   4        0.03       -0.27      0.51 o
  -6   2   4       82.09       81.62      1.55 o
  -5   2   4      168.22      163.00      2.02 o
  -4   2   4       59.45       78.70      1.13 o
  -3   2   4      423.90      439.25      4.34 o
  -2   2   4      285.61      290.90      3.45 o
  -1   2   4        0.21        0.34      0.10 o
   0   2   4      836.64      838.76      7.19 o
   1   2   4      277.98      322.37      2.81 o
   2   2   4       19.78       28.26      0.61 o
   3   2   4       98.12       98.83      1.10 o
   4   2   4        6.68        6.65      0.32 o
   5   2   4        0.00        0.17      0.21 o
   6   2   4       14.70       13.54      0.57 o
   7   2   4       27.09       24.02      0.99 o
   8   2   4        3.94        3.06      0.67 o
   9   2   4       16.42       18.42      1.58 o
  10   2   4        7.12        6.55      1.89 o
 -10   3   4       18.24       22.02      2.80 o
  -9   3   4       25.82       27.65      1.57 o
  -8   3   4        2.66        5.92      0.85 o
  -7   3   4        0.82        0.50      0.52 o
  -6   3   4        0.99        1.04      0.36 o
  -5   3   4        2.75        2.95      0.33 o
  -4   3   4      336.06      328.34      3.97 o
  -3   3   4        9.72       10.41      0.32 o
  -2   3   4      263.98      259.23      2.62 o
  -1   3   4      229.18      250.16      2.67 o
   0   3   4      355.79      393.05      3.77 o
   1   3   4       87.53      108.11      1.29 o
   2   3   4      343.07      348.66      3.48 o
   3   3   4        5.40        6.44      0.24 o
   4   3   4        1.90        0.51      0.18 o
   5   3   4       45.64       44.91      0.93 o
   6   3   4       95.84       77.06      1.40 o
   7   3   4       11.53       10.12      0.80 o
   8   3   4        0.20        0.90      0.58 o
   9   3   4        0.22        0.04      0.73 o
  -9   4   4        2.23        1.14      1.48 o
  -8   4   4       21.99       23.44      1.27 o
  -7   4   4        8.07        8.70      0.67 o
  -6   4   4        1.19        1.93      0.39 o
  -5   4   4       60.48       50.38      1.10 o
  -4   4   4       31.84       33.93      0.97 o
  -3   4   4        0.16        0.05      0.22 o
  -2   4   4       13.36       13.38      0.43 o
  -1   4   4       49.15       45.14      1.02 o
   0   4   4       11.95       12.43      0.37 o
   1   4   4       57.88       66.55      0.90 o
   2   4   4       45.73       51.00      0.82 o
   3   4   4        3.81        5.19      0.31 o
   4   4   4        3.08        1.76      0.37 o
   5   4   4        5.12        3.65      0.48 o
   6   4   4        0.00       -0.10      0.40 o
   7   4   4        5.06        5.76      0.73 o
   8   4   4        6.65        7.91      0.87 o
   9   4   4        0.31        1.84      1.06 o
  -8   5   4       17.01       18.69      2.11 o
  -7   5   4        3.08        3.40      0.73 o
  -6   5   4        0.53        0.91      0.72 o
  -5   5   4        1.06        1.17      0.48 o
  -4   5   4      100.14       97.50      1.95 o
  -3   5   4       20.48       19.70      0.71 o
  -2   5   4      224.97      226.79      3.09 o
  -1   5   4        0.56        0.65      0.26 o
   0   5   4       21.39       20.83      0.65 o
   1   5   4        0.80        0.28      0.22 o
   2   5   4      424.48      404.44      6.47 o
   3   5   4       59.94       61.98      1.22 o
   4   5   4        5.33        5.25      0.52 o
   5   5   4       33.49       36.03      1.07 o
   6   5   4       33.21       38.71      1.46 o
   7   5   4        5.16        4.66      1.03 o
   8   5   4        7.91        7.58      1.64 o
  -7   6   4        8.37        9.62      1.61 o
  -6   6   4        3.04        1.71      0.57 o
  -5   6   4        1.04        1.80      0.50 o
  -4   6   4       10.39       11.22      0.70 o
  -3   6   4        0.44        0.32      0.33 o
  -2   6   4        0.11       -0.28      0.28 o
  -1   6   4        9.24       10.61      0.58 o
   0   6   4       20.48       21.06      0.74 o
   1   6   4       38.35       34.17      0.89 o
   2   6   4        1.98        1.64      0.28 o
   3   6   4        0.14        0.47      0.34 o
   4   6   4       10.02       10.33      0.86 o
   5   6   4       14.93       16.48      1.15 o
   6   6   4        0.23        1.90      0.69 o
   7   6   4        0.42        0.32      1.07 o
  -6   7   4        0.04        0.09      0.58 o
  -5   7   4        3.69        3.32      0.54 o
  -4   7   4        0.73        1.20      0.40 o
  -3   7   4        2.13        3.06      0.43 o
  -2   7   4        1.29        0.80      0.37 o
  -1   7   4        3.22        2.45      0.41 o
   0   7   4        4.64        4.90      0.48 o
   1   7   4       18.07       18.11      0.71 o
   2   7   4        2.28        1.11      1.02 o
   3   7   4        0.89       -0.19      1.04 o
   4   7   4        0.35        1.01      0.48 o
   5   7   4        7.65        9.27      0.72 o
  -3   8   4        7.45        5.54      1.08 o
  -2   8   4        0.01       -0.12      0.69 o
  -1   8   4        0.02        0.29      0.39 o
   0   8   4        0.18       -0.01      0.35 o
   1   8   4        6.45        7.14      0.84 o
   2   8   4        0.00       -0.90      0.90 o
   3   8   4        1.64        3.47      1.47 o
  -9   0   5       11.05       12.89      2.04 o
  -7   0   5       21.60       22.48      1.54 o
  -5   0   5      557.01      590.41      8.40 o
  -3   0   5      860.76      967.82     12.93 o
  -1   0   5     5787.91     5590.06     59.48 o
   1   0   5     1360.85     1394.82     12.90 o
   3   0   5      132.67      133.19      2.00 o
   5   0   5        9.42        7.90      0.48 o
   7   0   5      438.74      425.81      7.73 o
   9   0   5        0.06       -0.13      0.90 o
 -10   1   5       49.64       54.58      2.83 o
  -9   1   5       15.83       13.62      1.53 o
  -8   1   5        0.34        0.03      0.58 o
  -7   1   5        2.97        1.63      0.83 o
  -6   1   5      350.09      331.26      4.71 o
  -5   1   5       24.71       22.29      0.67 o
  -4   1   5      127.59      145.76      1.67 o
  -3   1   5       50.86       53.89      0.82 o
  -2   1   5        5.15        5.16      0.20 o
  -1   1   5      310.80      314.62      2.75 o
   0   1   5     1541.71     1588.42     11.94 o
   1   1   5    10672.87     9567.66     68.97 o
   2   1   5     1302.55     1327.80      9.69 o
   3   1   5       13.79       15.03      0.39 o
   4   1   5       24.65       25.18      0.53 o
   5   1   5        1.75        2.75      0.30 o
   6   1   5        2.09        1.80      0.36 o
   7   1   5       76.26       75.49      2.06 o
   8   1   5       38.86       41.15      1.41 o
   9   1   5        1.99        1.01      0.66 o
  10   1   5        4.18        5.59      1.10 o
 -10   2   5        1.66        3.53      1.20 o
  -9   2   5       39.10       40.01      3.04 o
  -8   2   5        8.44        6.48      0.93 o
  -7   2   5       10.16       11.51      0.94 o
  -6   2   5        0.78       -0.05      0.36 o
  -5   2   5      265.52      253.27      2.87 o
  -4   2   5      356.11      368.01      3.81 o
  -3   2   5        0.89        0.99      0.18 o
  -2   2   5      185.24      194.18      2.06 o
  -1   2   5       20.12       20.31      0.39 o
   0   2   5       67.18       73.09      0.86 o
   1   2   5      147.03      152.29      1.38 o
   2   2   5      154.16      150.04      1.48 o
   3   2   5       41.29       38.66      0.61 o
   4   2   5       11.70       10.34      0.43 o
   5   2   5        0.06        0.09      0.22 o
   6   2   5        6.16        5.46      0.50 o
   7   2   5        6.04        5.93      0.63 o
   8   2   5        0.01        0.32      0.56 o
   9   2   5        1.60        1.45      0.77 o
  10   2   5        9.04        9.98      3.55 o
 -10   3   5        7.90        8.75      2.28 o
  -9   3   5       11.25       13.44      1.22 o
  -8   3   5       10.42       11.18      1.02 o
  -7   3   5       21.49       19.06      1.11 o
  -6   3   5        2.76        1.26      0.45 o
  -5   3   5        0.22        0.42      0.27 o
  -4   3   5       16.42       19.15      0.76 o
  -3   3   5       73.98       76.02      1.47 o
  -2   3   5       19.43       22.51      0.59 o
  -1   3   5        1.33        1.07      0.16 o
   0   3   5      135.72      173.39      1.85 o
   1   3   5       42.81       36.75      0.55 o
   2   3   5        5.30        9.16      0.26 o
   3   3   5       10.39       10.92      0.32 o
   4   3   5       73.88       65.67      0.98 o
   5   3   5        5.23        6.99      0.44 o
   6   3   5      106.56       96.94      2.42 o
   7   3   5        7.19        5.97      0.69 o
   8   3   5        2.33        2.79      0.70 o
   9   3   5        5.40        4.79      0.96 o
  -9   4   5        2.71        1.39      1.06 o
  -8   4   5        4.55        4.80      0.77 o
  -7   4   5       15.72       15.36      1.02 o
  -6   4   5       29.08       26.58      0.98 o
  -5   4   5        1.83        3.68      0.55 o
  -4   4   5      161.15      162.22      2.55 o
  -3   4   5       39.87       38.31      1.07 o
  -2   4   5       76.06       76.83      1.19 o
  -1   4   5      103.82      107.99      1.46 o
   0   4   5       38.15       38.14      0.63 o
   1   4   5       29.08       34.13      0.61 o
   2   4   5       34.22       35.41      0.66 o
   3   4   5       26.29       29.76      0.66 o
   4   4   5        9.75        9.32      0.55 o
   5   4   5       55.97       51.17      1.05 o
   6   4   5       12.99       12.18      0.58 o
   7   4   5        1.68        0.78      0.48 o
   8   4   5        4.21        4.46      0.91 o
   9   4   5       17.33       25.32      2.92 o
  -8   5   5        0.52       -0.33      1.09 o
  -7   5   5        9.96       13.57      1.21 o
  -6   5   5       11.27       12.20      0.84 o
  -5   5   5      108.65       94.91      2.07 o
  -4   5   5        0.00        0.14      0.39 o
  -3   5   5        2.49        3.24      0.37 o
  -2   5   5       70.19       66.14      1.23 o
  -1   5   5       95.61       89.47      1.63 o
   0   5   5      102.73       86.94      1.59 o
   1   5   5       14.90       16.30      0.55 o
   2   5   5        2.69        3.54      0.38 o
   3   5   5        7.16        6.63      0.41 o
   4   5   5        4.18        4.75      0.45 o
   5   5   5        8.54        7.92      0.69 o
   6   5   5        7.76       10.00      0.97 o
   7   5   5        1.78        2.83      1.46 o
   8   5   5        3.43        4.47      1.56 o
  -7   6   5        8.87       10.04      1.12 o
  -6   6   5        1.66        1.50      0.69 o
  -5   6   5        0.00        0.24      0.46 o
  -4   6   5       15.66       15.95      0.85 o
  -3   6   5        0.45        0.72      0.38 o
  -2   6   5        0.25       -0.31      0.31 o
  -1   6   5       89.94       87.16      1.76 o
   0   6   5        9.58        8.54      0.52 o
   1   6   5        0.02        0.01      0.27 o
   2   6   5        0.04        0.26      0.27 o
   3   6   5        3.04        4.21      0.66 o
   4   6   5        1.13        1.05      0.62 o
   5   6   5       39.13       45.65      1.45 o
   6   6   5       54.09       57.69      4.92 o
   7   6   5        2.39        1.52      1.11 o
  -6   7   5        8.67        8.79      1.91 o
  -5   7   5        0.14       -0.26      0.49 o
  -4   7   5       23.97       26.71      1.99 o
  -3   7   5        5.99        5.88      0.55 o
  -2   7   5        0.49       -0.33      0.51 o
  -1   7   5        4.76        3.51      0.46 o
   0   7   5       11.47        9.65      0.83 o
   1   7   5       20.09       16.91      0.73 o
   2   7   5        9.10       10.76      0.77 o
   3   7   5        1.40        1.60      1.16 o
   4   7   5        5.38        4.78      0.52 o
   5   7   5        7.35        7.96      1.08 o
  -3   8   5        3.97        4.14      1.04 o
  -2   8   5        0.52        0.69      0.42 o
  -1   8   5        2.40        2.75      0.61 o
   0   8   5       11.02       11.32      0.68 o
   1   8   5        0.79        1.19      0.42 o
   2   8   5        0.06        0.29      1.11 o
   3   8   5        2.93        6.99      1.69 o
 -10   0   6        4.62        4.90      1.84 o
  -8   0   6        2.67        1.80      1.09 o
  -6   0   6       94.06       98.44      5.03 o
  -4   0   6       20.12       19.56      0.99 o
  -2   0   6      625.66      656.41      7.93 o
   0   0   6    10172.77     9657.55    102.67 o
   2   0   6       11.46       13.49      0.41 o
   4   0   6     1271.61     1294.42     15.51 o
   6   0   6       14.26       13.58      0.96 o
   8   0   6       58.96       62.02      2.69 o
  10   0   6        2.33        1.31      1.51 o
 -10   1   6        1.25        2.17      1.10 o
  -9   1   6        1.57        2.17      0.81 o
  -8   1   6       15.63       12.61      1.10 o
  -7   1   6       14.62       15.13      0.93 o
  -6   1   6     1553.40     1438.63     17.45 o
  -5   1   6       87.43       82.73      1.46 o
  -4   1   6      519.04      560.38      5.56 o
  -3   1   6       40.75       34.61      0.65 o
  -2   1   6      616.21      665.44      5.99 o
  -1   1   6     2014.04     2033.32     17.64 o
   0   1   6      740.46      740.13      6.56 o
   1   1   6       32.99       29.92      0.41 o
   2   1   6       15.96       19.19      0.37 o
   3   1   6      184.63      192.99      1.84 o
   4   1   6      146.96      153.70      1.77 o
   5   1   6       37.15       38.59      0.77 o
   6   1   6       13.10       11.19      0.64 o
   7   1   6        5.42        5.43      0.65 o
   8   1   6       18.20       18.81      1.04 o
   9   1   6       10.87       10.44      1.02 o
  10   1   6        6.50        8.95      1.24 o
 -10   2   6        0.00        0.57      0.99 o
  -9   2   6        0.89        0.76      0.74 o
  -8   2   6        3.00        1.25      0.70 o
  -7   2   6       47.13       41.57      1.59 o
  -6   2   6        3.37        4.43      0.53 o
  -5   2   6      195.40      185.99      2.85 o
  -4   2   6       24.39       19.88      0.54 o
  -3   2   6      110.04       95.40      1.73 o
  -2   2   6       36.48       40.59      0.65 o
  -1   2   6     1574.98     1595.84     14.75 o
   0   2   6      427.17      436.12      3.98 o
   1   2   6      325.82      356.46      3.14 o
   2   2   6      376.29      412.80      3.65 o
   3   2   6        7.52        7.11      0.30 o
   4   2   6        5.67        8.93      0.35 o
   5   2   6        5.05        4.96      0.35 o
   6   2   6        3.21        4.09      0.47 o
   7   2   6        1.97        2.32      0.51 o
   8   2   6        0.02        0.25      0.57 o
   9   2   6       12.12       13.43      1.13 o
  -9   3   6       23.07       26.86      3.54 o
  -8   3   6        6.91        6.84      0.89 o
  -7   3   6        3.20        4.68      0.73 o
  -6   3   6        3.22        2.52      0.44 o
  -5   3   6       21.37       19.06      0.74 o
  -4   3   6       66.31       68.37      1.10 o
  -3   3   6      193.52      196.65      2.49 o
  -2   3   6       72.84       70.55      1.03 o
  -1   3   6      200.02      208.37      2.33 o
   0   3   6      849.52      864.69      8.69 o
   1   3   6       51.00       47.20      0.63 o
   2   3   6       53.56       54.01      0.70 o
   3   3   6       17.35       18.70      0.47 o
   4   3   6      604.03      597.66      5.32 o
   5   3   6      129.94      136.15      1.97 o
   6   3   6        1.00        1.03      0.48 o
   7   3   6        5.95        6.96      0.74 o
   8   3   6        0.07        0.23      0.56 o
   9   3   6        1.60        1.47      0.71 o
  -9   4   6        3.34        3.08      1.16 o
  -8   4   6        4.66        5.93      1.03 o
  -7   4   6        0.47        0.71      0.51 o
  -6   4   6        0.02        0.15      0.39 o
  -5   4   6       32.28       27.23      1.00 o
  -4   4   6        4.86        4.84      0.31 o
  -3   4   6       61.93       54.87      1.40 o
  -2   4   6        6.24        4.75      0.37 o
  -1   4   6       22.32       24.26      0.76 o
   0   4   6       41.41       35.80      0.55 o
   1   4   6      128.07      133.68      1.65 o
   2   4   6        0.10        0.00      0.20 o
   3   4   6      265.03      269.68      3.14 o
   4   4   6        1.03        0.83      0.35 o
   5   4   6       16.82       15.77      0.62 o
   6   4   6       16.54       15.86      0.77 o
   7   4   6        4.06        3.72      0.61 o
   8   4   6        1.33        0.32      0.57 o
   9   4   6       42.89       51.14      2.82 o
  -8   5   6        0.82        1.13      1.24 o
  -7   5   6        2.16        3.83      0.99 o
  -6   5   6        0.20        0.49      0.59 o
  -5   5   6        6.09        6.00      0.64 o
  -4   5   6       20.62       18.65      0.83 o
  -3   5   6        2.10        2.22      0.37 o
  -2   5   6       37.37       41.99      1.01 o
  -1   5   6       14.77       15.37      0.63 o
   0   5   6        3.25        2.23      0.34 o
   1   5   6       24.44       22.73      0.62 o
   2   5   6        0.96        1.62      0.31 o
   3   5   6        1.62        1.62      0.34 o
   4   5   6        0.00       -0.22      0.33 o
   5   5   6       81.34       81.83      1.85 o
   6   5   6       17.64       17.46      1.07 o
   7   5   6       15.41       15.03      1.45 o
   8   5   6       14.73       14.45      2.15 o
  -7   6   6        0.04       -0.70      0.79 o
  -6   6   6        0.61        0.58      0.73 o
  -5   6   6       23.44       24.09      2.19 o
  -4   6   6       12.49       15.14      0.86 o
  -3   6   6       45.39       45.95      1.35 o
  -2   6   6       12.86       11.93      0.64 o
  -1   6   6      337.48      312.89      4.69 o
   0   6   6       17.58       15.16      0.72 o
   1   6   6        0.02       -0.02      0.29 o
   2   6   6        6.73        5.92      0.49 o
   3   6   6        0.33        0.57      0.44 o
   4   6   6        1.28        2.03      0.49 o
   5   6   6       70.11       80.24      2.19 o
   6   6   6       16.73       15.00      2.70 o
   7   6   6        2.52        1.26      1.19 o
  -5   7   6        5.58        5.89      0.71 o
  -4   7   6       14.73       15.43      0.87 o
  -3   7   6        9.37        8.50      0.66 o
  -2   7   6       10.80        7.57      0.64 o
  -1   7   6       20.74       22.99      0.92 o
   0   7   6       56.55       54.56      1.36 o
   1   7   6       13.78       13.79      0.75 o
   2   7   6       19.65       23.38      0.89 o
   3   7   6       18.10       17.94      1.06 o
   4   7   6        9.08        8.10      0.64 o
   5   7   6        3.55        3.96      0.63 o
  -3   8   6        0.84        1.74      0.47 o
  -2   8   6        0.93        1.32      0.49 o
  -1   8   6       11.49       15.15      0.98 o
   0   8   6        6.41        8.44      0.72 o
   1   8   6        1.26        3.68      0.55 o
   2   8   6        1.60        1.19      1.24 o
  -9   0   7       23.94       28.82      2.78 o
  -7   0   7      385.46      361.25     10.32 o
  -5   0   7       53.98       58.32      1.46 o
  -3   0   7     4181.84     4441.61     57.51 o
  -1   0   7     2974.27     2885.41     30.55 o
   1   0   7      736.32      726.23      8.73 o
   3   0   7        9.72       11.08      0.64 o
   5   0   7      400.04      421.58      7.57 o
   7   0   7        0.66        0.13      0.63 o
   9   0   7        0.08        0.90      0.88 o
 -10   1   7        1.90        4.30      1.25 o
  -9   1   7        0.97        0.87      0.88 o
  -8   1   7        4.95        3.65      0.80 o
  -7   1   7        2.99        2.99      0.67 o
  -6   1   7      157.36      175.65      2.93 o
  -5   1   7       46.91       52.66      1.12 o
  -4   1   7        3.37        5.05      0.34 o
  -3   1   7     1136.87     1189.08     11.21 o
  -2   1   7        6.70        6.76      0.38 o
  -1   1   7       28.29       30.29      0.57 o
   0   1   7        3.23        3.21      0.20 o
   1   1   7        0.10       -0.13      0.13 o
   2   1   7      123.72      139.01      1.37 o
   3   1   7      474.50      470.60      4.02 o
   4   1   7      162.13      186.78      2.09 o
   5   1   7       22.88       25.76      0.71 o
   6   1   7       19.34       20.08      0.80 o
   7   1   7        3.96        4.33      0.61 o
   8   1   7        8.72       12.58      0.94 o
   9   1   7        0.51        0.06      0.66 o
  10   1   7        6.48        8.34      1.25 o
 -10   2   7        7.36        4.50      1.24 o
  -9   2   7        0.97        1.43      0.82 o
  -8   2   7       67.70       62.81      2.17 o
  -7   2   7       28.50       22.00      2.23 o
  -6   2   7       96.81       94.05      2.12 o
  -5   2   7        0.06        1.13      0.31 o
  -4   2   7        1.08        0.56      0.22 o
  -3   2   7       10.45       11.69      0.42 o
  -2   2   7       14.68       21.73      0.48 o
  -1   2   7      162.21      141.87      1.49 o
   0   2   7      296.96      339.06      3.01 o
   1   2   7      457.12      463.93      4.05 o
   2   2   7        1.33        1.46      0.19 o
   3   2   7      533.19      539.11      4.78 o
   4   2   7       98.10      105.88      1.40 o
   5   2   7      168.49      174.79      2.07 o
   6   2   7        2.35        1.73      0.41 o
   7   2   7        2.55        2.49      0.55 o
   8   2   7       18.10       17.25      1.13 o
   9   2   7       14.24       13.60      1.31 o
  -9   3   7        2.02        0.61      0.80 o
  -8   3   7       49.93       49.17      1.89 o
  -7   3   7       54.80       46.45      1.71 o
  -6   3   7        0.31        0.32      0.41 o
  -5   3   7        3.06        2.19      0.40 o
  -4   3   7        3.64        4.32      0.33 o
  -3   3   7      158.11      153.43      2.11 o
  -2   3   7      350.60      373.94      4.26 o
  -1   3   7      181.61      154.06      1.84 o
   0   3   7      286.28      320.58      3.22 o
   1   3   7       16.25       11.41      0.35 o
   2   3   7       58.45       57.53      0.82 o
   3   3   7        1.11        0.67      0.18 o
   4   3   7      188.22      178.61      2.65 o
   5   3   7      107.00      112.94      1.74 o
   6   3   7        1.54        2.89      0.50 o
   7   3   7        0.45        0.45      0.49 o
   8   3   7        2.94        2.85      0.67 o
   9   3   7        6.45        5.13      0.87 o
  -9   4   7        0.28       -0.10      0.68 o
  -8   4   7        4.09        6.21      0.87 o
  -7   4   7        9.73       12.52      0.94 o
  -6   4   7       33.60       32.09      1.14 o
  -5   4   7       14.65       13.32      0.64 o
  -4   4   7       29.40       31.13      0.75 o
  -3   4   7       29.53       27.83      0.57 o
  -2   4   7       33.60       29.86      0.62 o
  -1   4   7      212.53      211.77      2.26 o
   0   4   7        1.45        1.47      0.20 o
   1   4   7      104.72      105.07      1.40 o
   2   4   7       92.54       85.74      1.26 o
   3   4   7      862.84      846.03      8.78 o
   4   4   7        0.01        0.30      0.21 o
   5   4   7       15.43       13.67      0.61 o
   6   4   7       14.91       17.61      0.82 o
   7   4   7       29.24       31.55      1.25 o
   8   4   7        0.57        0.46      0.58 o
  -8   5   7        1.01        0.59      1.26 o
  -7   5   7        0.13        0.41      1.01 o
  -6   5   7        5.47        6.17      0.86 o
  -5   5   7        6.33        4.93      0.62 o
  -4   5   7      111.80      113.86      2.54 o
  -3   5   7        0.33        0.77      0.35 o
  -2   5   7      115.79      120.39      2.19 o
  -1   5   7        1.00        0.13      0.25 o
   0   5   7       26.65       27.94      0.70 o
   1   5   7        0.22       -0.25      0.25 o
   2   5   7       24.75       29.11      0.77 o
   3   5   7        4.65        5.67      0.46 o
   4   5   7        0.24        0.91      0.71 o
   5   5   7        2.85        4.55      0.57 o
   6   5   7        2.82        5.75      0.77 o
   7   5   7        5.92        8.28      1.51 o
   8   5   7       14.59       14.27      2.09 o
  -7   6   7        0.64        2.48      1.19 o
  -6   6   7        0.07       -0.65      0.68 o
  -5   6   7        7.17        7.61      0.78 o
  -4   6   7       14.93       16.61      0.94 o
  -3   6   7       22.65       23.71      2.11 o
  -2   6   7        5.78        5.14      0.52 o
  -1   6   7       87.74       98.19      1.95 o
   0   6   7        1.54        1.50      0.38 o
   1   6   7        0.00        0.54      0.32 o
   2   6   7        2.23        1.77      0.42 o
   3   6   7        0.01       -0.35      0.35 o
   4   6   7       14.01       14.69      1.44 o
   5   6   7        0.65        1.15      0.62 o
   6   6   7        0.33        1.10      1.36 o
   7   6   7        1.39        0.85      1.12 o
  -5   7   7        8.54       10.58      1.06 o
  -4   7   7        3.69        5.02      0.65 o
  -3   7   7        0.44        0.52      0.62 o
  -2   7   7       17.86       15.65      0.87 o
  -1   7   7        3.75        3.63      0.53 o
   0   7   7       11.74        9.20      0.84 o
   1   7   7        1.09        1.37      0.49 o
   2   7   7        0.14        0.27      0.40 o
   3   7   7        1.26        1.14      0.43 o
   4   7   7        2.08        2.10      0.53 o
   5   7   7        0.03        0.15      0.46 o
  -3   8   7        0.02        0.62      0.88 o
  -2   8   7        3.87        4.28      0.65 o
  -1   8   7        1.07        0.05      0.54 o
   0   8   7        1.30        1.34      0.72 o
   1   8   7       11.50       12.75      0.79 o
   2   8   7        1.29        1.64      0.45 o
 -10   0   8        0.22       -0.43      1.35 o
  -8   0   8       55.63       61.87      3.66 o
  -6   0   8       28.72       33.34      1.70 o
  -4   0   8      397.12      417.56      6.11 o
  -2   0   8      672.68      743.97      9.02 o
   0   0   8     1987.80     1975.48     21.05 o
   2   0   8        1.25        1.61      0.25 o
   4   0   8      265.14      241.84      3.48 o
   6   0   8       40.17       38.24      1.54 o
   8   0   8        0.19       -0.29      1.56 o
  10   0   8        0.42       -0.03      1.07 o
 -10   1   8        5.53        7.92      1.44 o
  -9   1   8        0.66        1.06      0.89 o
  -8   1   8        6.05        3.52      0.85 o
  -7   1   8        0.07       -0.28      0.52 o
  -6   1   8      105.72      106.10      2.08 o
  -5   1   8       64.60       61.35      1.49 o
  -4   1   8       24.94       30.01      0.78 o
  -3   1   8       36.54       56.13      0.96 o
  -2   1   8       47.04       39.82      0.73 o
  -1   1   8       26.82       35.01      0.60 o
   0   1   8      218.16      220.52      2.32 o
   1   1   8      164.48      182.43      1.70 o
   2   1   8        4.42        8.81      0.29 o
   3   1   8      138.97      140.49      1.47 o
   4   1   8        2.70        2.09      0.26 o
   5   1   8       51.96       57.88      1.15 o
   6   1   8       30.34       31.81      1.14 o
   7   1   8        0.01       -0.45      0.45 o
   8   1   8      187.39      196.42      3.51 o
   9   1   8        0.58        0.59      0.66 o
 -10   2   8        0.02       -0.15      1.01 o
  -9   2   8       31.82       35.72      1.82 o
  -8   2   8        2.85        4.09      0.83 o
  -7   2   8        4.08        2.23      0.64 o
  -6   2   8       86.65       84.38      2.02 o
  -5   2   8       10.49       12.36      0.61 o
  -4   2   8       17.23       18.91      0.60 o
  -3   2   8      700.12      713.36      7.43 o
  -2   2   8      402.57      421.50      4.51 o
  -1   2   8       21.74       26.02      0.56 o
   0   2   8        0.32        0.35      0.14 o
   1   2   8      916.76     1036.95      8.73 o
   2   2   8     1587.93     1558.34     13.70 o
   3   2   8       25.64       34.52      0.71 o
   4   2   8        0.81        0.78      0.23 o
   5   2   8       18.70       17.26      0.61 o
   6   2   8       24.99       26.63      0.99 o
   7   2   8       35.57       33.68      1.21 o
   8   2   8       23.28       28.10      1.65 o
   9   2   8       30.50       25.35      1.45 o
  -9   3   8        3.08        1.58      0.82 o
  -8   3   8       21.07       27.78      2.42 o
  -7   3   8        3.33        3.53      0.72 o
  -6   3   8        1.29        0.06      0.41 o
  -5   3   8        0.02       -0.30      0.30 o
  -4   3   8        2.45        2.09      0.42 o
  -3   3   8      353.99      328.07      4.00 o
  -2   3   8      604.13      601.57      6.28 o
  -1   3   8       36.17       37.93      0.87 o
   0   3   8       86.08      101.60      1.26 o
   1   3   8       17.94       20.32      0.45 o
   2   3   8      292.04      309.43      3.03 o
   3   3   8      194.32      200.79      2.14 o
   4   3   8        0.21        1.53      0.29 o
   5   3   8        3.82        4.89      0.45 o
   6   3   8        1.47        1.07      0.43 o
   7   3   8        0.02        0.38      0.51 o
   8   3   8        2.54        2.99      0.71 o
   9   3   8        0.52        0.44      0.70 o
  -9   4   8        0.10       -0.34      1.16 o
  -8   4   8       35.87       39.87      2.08 o
  -7   4   8        0.03        0.08      0.51 o
  -6   4   8        7.15        7.52      0.66 o
  -5   4   8        1.59        1.45      0.39 o
  -4   4   8      119.76      119.75      2.02 o
  -3   4   8      152.53      150.62      1.91 o
  -2   4   8        9.25       10.51      0.41 o
  -1   4   8        9.74        9.28      0.35 o
   0   4   8       12.49       12.10      0.35 o
   1   4   8        5.41        5.62      0.25 o
   2   4   8        6.09        3.45      0.26 o
   3   4   8      956.60      931.12      9.43 o
   4   4   8        3.99        4.49      0.39 o
   5   4   8       54.40       57.98      1.24 o
   6   4   8       24.75       25.91      0.98 o
   7   4   8       34.67       38.18      1.52 o
   8   4   8        0.62        0.77      0.68 o
  -8   5   8        4.65        7.33      1.74 o
  -7   5   8       10.33        9.97      1.70 o
  -6   5   8        1.26        0.47      0.75 o
  -5   5   8        0.00        0.53      0.52 o
  -4   5   8        2.04        1.33      0.51 o
  -3   5   8       96.14       95.67      2.23 o
  -2   5   8       14.70       16.08      0.98 o
  -1   5   8      128.59      121.63      2.21 o
   0   5   8        0.99        0.27      0.35 o
   1   5   8       86.90       81.26      1.63 o
   2   5   8      165.39      162.15      2.29 o
   3   5   8        9.23        7.80      0.53 o
   4   5   8       11.35        9.89      0.63 o
   5   5   8        6.60        7.25      0.64 o
   6   5   8       41.10       47.83      1.68 o
   7   5   8        0.06        0.89      1.30 o
   8   5   8        4.02        3.43      1.48 o
  -7   6   8       15.34       17.97      2.09 o
  -6   6   8        3.14        3.08      1.04 o
  -5   6   8        0.03        0.33      0.70 o
  -4   6   8       25.35       27.17      1.21 o
  -3   6   8       13.07       11.94      0.79 o
  -2   6   8        3.20        2.50      0.55 o
  -1   6   8       57.30       60.57      1.48 o
   0   6   8        0.08        0.19      0.34 o
   1   6   8       18.30       17.13      0.83 o
   2   6   8       16.81       17.48      0.86 o
   3   6   8        0.45        1.02      0.44 o
   4   6   8        0.24        0.34      0.48 o
   5   6   8       12.19       14.22      2.34 o
   6   6   8       11.45       11.91      1.33 o
  -5   7   8        7.10        6.59      1.04 o
  -4   7   8        0.00        0.71      0.53 o
  -3   7   8        1.27        0.98      0.51 o
  -2   7   8        0.93        0.58      0.50 o
  -1   7   8       23.18       25.40      1.16 o
   0   7   8       42.66       48.39      1.36 o
   1   7   8        2.70        3.47      0.56 o
   2   7   8        0.96        2.02      0.48 o
   3   7   8        2.61        2.12      0.51 o
   4   7   8        0.93        1.54      0.52 o
   5   7   8        1.00        1.07      0.63 o
  -2   8   8       12.45       14.70      0.95 o
  -1   8   8       10.88       13.37      1.15 o
   0   8   8        0.28        0.73      0.90 o
   1   8   8        0.02        0.87      0.50 o
   2   8   8        0.74        1.71      0.48 o
  -9   0   9      109.10      110.38      5.48 o
  -7   0   9       22.80       25.11      2.27 o
  -5   0   9        0.87        0.81      0.37 o
  -3   0   9      305.13      391.65      5.70 o
  -1   0   9       19.60       17.37      0.56 o
   1   0   9      151.81      163.22      2.35 o
   3   0   9      263.76      252.40      3.53 o
   5   0   9        2.22        2.91      0.49 o
   7   0   9      110.02      118.30      3.11 o
   9   0   9       31.53       40.18      2.38 o
 -10   1   9        5.99        9.58      2.21 o
  -9   1   9        0.33        1.00      0.91 o
  -8   1   9       27.25       33.67      1.83 o
  -7   1   9        8.12        7.34      1.05 o
  -6   1   9       14.45       21.64      1.03 o
  -5   1   9        0.18        0.83      0.31 o
  -4   1   9       62.28       76.70      1.38 o
  -3   1   9       18.27       18.57      0.55 o
  -2   1   9        1.15        0.70      0.15 o
  -1   1   9      151.30      157.84      1.80 o
   0   1   9      475.42      515.96      5.04 o
   1   1   9     2519.25     2563.10     21.13 o
   2   1   9      186.78      202.68      2.02 o
   3   1   9      179.29      172.18      2.05 o
   4   1   9        8.80        8.96      0.43 o
   5   1   9       16.06       17.96      0.81 o
   6   1   9        0.38        1.06      0.40 o
   7   1   9       52.62       54.27      1.56 o
   8   1   9       30.16       29.62      1.29 o
   9   1   9        0.72        0.34      0.87 o
 -10   2   9       10.96        8.23      1.50 o
  -9   2   9        1.59        1.98      0.88 o
  -8   2   9       11.80       12.56      1.12 o
  -7   2   9        1.76        1.06      0.60 o
  -6   2   9        0.00       -0.23      0.42 o
  -5   2   9      427.18      419.46      5.18 o
  -4   2   9       19.36       23.26      0.67 o
  -3   2   9       83.17       82.08      1.28 o
  -2   2   9       14.38       16.60      0.53 o
  -1   2   9      112.48      100.97      1.20 o
   0   2   9       89.87      104.42      1.22 o
   1   2   9      198.89      205.25      2.12 o
   2   2   9      627.78      663.99      5.79 o
   3   2   9      297.59      316.35      3.03 o
   4   2   9       77.02       80.87      1.14 o
   5   2   9        0.00        0.18      0.31 o
   6   2   9       21.47       20.86      0.91 o
   7   2   9       72.45       64.85      1.68 o
   8   2   9       55.57       58.15      1.94 o
   9   2   9        1.55        1.75      0.77 o
  -9   3   9       27.12       29.42      2.83 o
  -8   3   9        7.57        8.50      1.13 o
  -7   3   9        6.86        7.36      0.86 o
  -6   3   9        4.44        6.45      0.66 o
  -5   3   9       22.43       22.01      0.85 o
  -4   3   9      254.25      238.44      5.06 o
  -3   3   9       53.53       52.57      1.06 o
  -2   3   9       27.04       27.30      0.67 o
  -1   3   9       10.19        8.73      0.36 o
   0   3   9        3.82        7.30      0.32 o
   1   3   9      598.50      590.44      5.44 o
   2   3   9        1.25        4.68      0.29 o
   3   3   9      103.61      102.93      1.32 o
   4   3   9       63.96       66.02      1.21 o
   5   3   9       22.98       23.01      0.77 o
   6   3   9        3.54        1.86      0.55 o
   7   3   9        0.39        0.14      0.57 o
   8   3   9        0.14        0.02      0.58 o
   9   3   9        0.53        1.17      0.73 o
  -9   4   9        0.40        0.55      0.75 o
  -8   4   9       15.06       18.01      1.23 o
  -7   4   9        2.85        2.16      0.79 o
  -6   4   9        8.67       10.46      0.76 o
  -5   4   9        0.00        0.04      0.38 o
  -4   4   9      307.54      303.72      4.45 o
  -3   4   9        3.21        3.72      0.32 o
  -2   4   9       75.57       82.29      1.36 o
  -1   4   9       11.67       11.98      0.41 o
   0   4   9       34.47       25.71      0.57 o
   1   4   9      126.38      117.24      1.36 o
   2   4   9       61.12       63.32      0.91 o
   3   4   9        0.04        2.31      0.46 o
   4   4   9        1.01        0.28      0.30 o
   5   4   9       12.05       12.82      0.67 o
   6   4   9       34.99       35.60      1.16 o
   7   4   9       18.71       21.48      1.10 o
   8   4   9        0.03       -0.54      0.72 o
  -8   5   9        0.24        0.46      1.31 o
  -7   5   9        7.63        8.08      1.67 o
  -6   5   9        5.79        6.84      1.08 o
  -5   5   9       18.23       16.50      1.05 o
  -4   5   9        3.10        4.46      0.87 o
  -3   5   9        0.97        1.32      0.53 o
  -2   5   9       13.36       12.28      0.68 o
  -1   5   9        7.72        8.50      0.45 o
   0   5   9      116.02      106.93      1.90 o
   1   5   9       25.32       24.19      0.78 o
   2   5   9        1.15        1.19      0.38 o
   3   5   9        6.13        7.53      0.55 o
   4   5   9        2.04        1.75      0.45 o
   5   5   9       20.21       18.93      1.03 o
   6   5   9       76.56       85.86      2.29 o
   7   5   9        0.32       -0.32      0.88 o
  -7   6   9        7.15        7.38      1.61 o
  -6   6   9       10.87        9.91      1.25 o
  -5   6   9       18.19       18.44      1.44 o
  -4   6   9       11.31       14.01      1.25 o
  -3   6   9       33.11       32.87      1.87 o
  -2   6   9       42.23       43.29      1.45 o
  -1   6   9       47.76       49.31      1.35 o
   0   6   9        0.95        0.70      0.38 o
   1   6   9       19.95       20.61      0.95 o
   2   6   9        3.13        4.38      0.50 o
   3   6   9       28.22       25.60      0.98 o
   4   6   9        4.61        3.41      0.57 o
   5   6   9        5.30        7.23      1.55 o
   6   6   9       10.01       13.21      1.42 o
  -5   7   9       13.10       13.66      1.33 o
  -4   7   9        2.73        3.06      0.68 o
  -3   7   9        3.80        4.27      0.74 o
  -2   7   9        0.63        1.18      0.54 o
  -1   7   9        2.51        2.06      0.59 o
   0   7   9        0.12        0.65      0.63 o
   1   7   9       34.32       37.30      1.35 o
   2   7   9        5.98        7.16      0.72 o
   3   7   9        0.43        1.04      0.50 o
   4   7   9        1.86        2.59      0.66 o
   5   7   9        0.95        0.21      0.86 o
  -2   8   9        0.06       -0.44      0.71 o
  -1   8   9       17.95       22.70      2.70 o
   0   8   9        1.26        1.69      0.82 o
   1   8   9        6.63        6.09      1.13 o
 -10   0  10        4.68       10.72      2.12 o
  -8   0  10       19.60       19.87      2.25 o
  -6   0  10       13.02       18.20      1.46 o
  -4   0  10        2.85        1.54      0.37 o
  -2   0  10      236.49      239.18      3.69 o
   0   0  10       60.28       52.37      1.06 o
   2   0  10      122.33      136.06      2.13 o
   4   0  10        0.97        1.53      0.69 o
   6   0  10       10.33       12.48      1.00 o
   8   0  10       12.62       11.84      1.46 o
 -10   1  10        6.69        6.54      1.40 o
  -9   1  10        1.02        2.33      1.02 o
  -8   1  10        0.08       -0.09      0.64 o
  -7   1  10        0.41       -0.04      0.56 o
  -6   1  10      142.05      128.79      2.68 o
  -5   1  10        6.31       10.21      0.70 o
  -4   1  10        7.74       10.07      0.47 o
  -3   1  10      110.17      122.36      1.70 o
  -2   1  10       31.53       33.79      0.75 o
  -1   1  10       16.62       14.56      0.42 o
   0   1  10      135.23      158.35      1.73 o
   1   1  10      438.91      417.34      3.77 o
   2   1  10        0.72        1.62      0.21 o
   3   1  10      157.74      159.38      1.96 o
   4   1  10       10.94        9.72      0.45 o
   5   1  10        6.69        6.92      0.49 o
   6   1  10       14.71       15.07      0.76 o
   7   1  10       18.01       20.28      1.15 o
   8   1  10        2.19        3.13      0.77 o
   9   1  10        0.81        0.80      1.12 o
  -9   2  10       12.97       15.22      1.52 o
  -8   2  10        0.68        1.35      0.72 o
  -7   2  10        0.26       -0.51      0.51 o
  -6   2  10        4.07        2.36      0.57 o
  -5   2  10      468.60      456.32      8.03 o
  -4   2  10       99.12       96.07      1.52 o
  -3   2  10        8.56        6.17      0.39 o
  -2   2  10      184.33      183.04      2.44 o
  -1   2  10      143.33      155.54      1.71 o
   0   2  10      581.42      613.71      5.64 o
   1   2  10      875.05      894.95      8.07 o
   2   2  10      239.42      219.78      2.21 o
   3   2  10       27.67       26.47      0.59 o
   4   2  10      122.43      127.31      1.74 o
   5   2  10      119.09      124.05      2.07 o
   6   2  10        2.95        3.28      0.61 o
   7   2  10        8.04        8.38      0.75 o
   8   2  10        8.70       10.40      1.02 o
   9   2  10        0.07        0.93      0.76 o
  -9   3  10        4.80        3.77      0.95 o
  -8   3  10        3.65        4.83      1.28 o
  -7   3  10        4.97        6.63      0.86 o
  -6   3  10        0.00       -0.25      0.42 o
  -5   3  10       65.63       68.98      1.54 o
  -4   3  10        7.56        9.02      0.59 o
  -3   3  10       74.08       72.09      1.36 o
  -2   3  10        0.53        0.81      0.24 o
  -1   3  10       15.93       14.91      0.49 o
   0   3  10       53.10       53.68      0.87 o
   1   3  10       49.34       47.12      0.77 o
   2   3  10       21.78       25.65      0.55 o
   3   3  10       57.18       50.41      0.98 o
   4   3  10      168.36      180.03      2.41 o
   5   3  10       51.99       53.51      1.25 o
   6   3  10        2.37        1.92      0.64 o
   7   3  10        6.58        5.82      0.77 o
   8   3  10        1.68        1.46      0.67 o
   9   3  10        0.01        0.35      0.74 o
  -8   4  10       21.85       26.08      1.45 o
  -7   4  10        3.99        3.97      0.76 o
  -6   4  10        2.17        1.67      0.54 o
  -5   4  10        3.67        2.50      0.59 o
  -4   4  10      105.62      108.36      1.97 o
  -3   4  10        4.43        3.81      0.45 o
  -2   4  10        0.05        0.13      0.25 o
  -1   4  10      185.84      187.22      2.18 o
   0   4  10       22.26       13.36      0.41 o
   1   4  10       46.09       38.23      0.74 o
   2   4  10       31.04       31.97      0.72 o
   3   4  10       22.55       25.60      0.77 o
   4   4  10       12.02       11.39      0.58 o
   5   4  10       46.51       45.46      1.27 o
   6   4  10       22.62       20.91      1.04 o
   7   4  10        1.22        0.91      0.56 o
   8   4  10        1.93        1.85      0.87 o
  -8   5  10        0.42        0.17      1.21 o
  -7   5  10        0.68        0.57      1.22 o
  -6   5  10        0.17        1.01      0.79 o
  -5   5  10        0.31        0.05      0.66 o
  -4   5  10       25.07       25.46      1.31 o
  -3   5  10        1.15        1.07      0.47 o
  -2   5  10        0.50        0.32      0.27 o
  -1   5  10       64.10       55.57      1.18 o
   0   5  10       52.90       43.59      0.90 o
   1   5  10       19.48       16.93      0.94 o
   2   5  10       19.60       20.08      0.84 o
   3   5  10        5.16        3.70      0.47 o
   4   5  10        1.29        0.77      0.43 o
   5   5  10        0.17       -0.41      0.58 o
   6   5  10       37.09       38.86      2.10 o
   7   5  10        4.43        4.31      1.15 o
  -6   6  10        0.03       -0.46      0.99 o
  -5   6  10        3.74        5.17      1.01 o
  -4   6  10        7.30        7.54      0.81 o
  -3   6  10       34.73       33.91      1.36 o
  -2   6  10        9.73        8.68      0.76 o
  -1   6  10       16.32       12.56      0.74 o
   0   6  10        5.26        5.29      0.56 o
   1   6  10       10.18        9.75      0.61 o
   2   6  10        0.25        0.07      0.37 o
   3   6  10        6.15        6.77      0.63 o
   4   6  10        5.70        5.09      0.65 o
   5   6  10       15.75       17.99      1.23 o
   6   6  10        0.06        0.35      0.81 o
  -5   7  10        6.26        6.61      1.11 o
  -4   7  10        1.11        2.83      0.86 o
  -3   7  10        0.06        0.23      0.70 o
  -2   7  10        5.00        5.67      0.90 o
  -1   7  10        0.21        0.59      0.67 o
   0   7  10       10.03        6.59      0.93 o
   1   7  10        0.24        1.03      0.53 o
   2   7  10        0.56        0.90      0.49 o
   3   7  10        0.47        0.54      0.57 o
   4   7  10        0.00        0.86      0.96 o
  -1   8  10        7.96       10.88      1.54 o
   0   8  10        1.15        1.24      0.75 o
   1   8  10        3.37        2.97      0.97 o
  -9   0  11        0.02        3.69      1.57 o
  -7   0  11       26.84       23.42      2.26 o
  -5   0  11      322.32      269.17      5.11 o
  -3   0  11       57.70       61.64      1.59 o
  -1   0  11      111.58      104.84      1.93 o
   1   0  11      816.10      781.88      9.58 o
   3   0  11        0.00        0.29      0.30 o
   5   0  11      232.78      223.28      4.51 o
   7   0  11        8.34        7.35      1.20 o
   9   0  11        0.29       -0.79      0.91 o
 -10   1  11        0.22        0.97      1.13 o
  -9   1  11        7.92        7.65      1.35 o
  -8   1  11        3.51        1.98      1.31 o
  -7   1  11       44.38       39.71      1.70 o
  -6   1  11       22.22       30.55      1.45 o
  -5   1  11       46.38       39.33      1.13 o
  -4   1  11       11.30       11.58      0.51 o
  -3   1  11        8.31        8.38      0.59 o
  -2   1  11      538.59      552.55      5.51 o
  -1   1  11        0.26       -0.03      0.16 o
   0   1  11      225.97      229.51      2.53 o
   1   1  11     1239.66     1242.76     12.43 o
   2   1  11        0.00        0.57      0.21 o
   3   1  11       15.62       16.03      0.52 o
   4   1  11      117.37      117.67      1.79 o
   5   1  11       17.19       13.46      0.68 o
   6   1  11       96.65       97.69      2.53 o
   7   1  11       34.61       39.10      1.37 o
   8   1  11        0.03       -0.02      0.61 o
   9   1  11        0.01       -0.45      0.79 o
  -9   2  11        7.50        7.89      1.12 o
  -8   2  11        0.12       -0.65      0.65 o
  -7   2  11        7.81        6.67      0.88 o
  -6   2  11      105.67       88.41      2.45 o
  -5   2  11      455.52      437.50      6.67 o
  -4   2  11       41.62       39.66      0.93 o
  -3   2  11        7.91        7.70      0.43 o
  -2   2  11       36.44       30.67      0.97 o
  -1   2  11        6.84       14.40      0.45 o
   0   2  11       45.54       52.77      0.82 o
   1   2  11        4.71        3.33      0.35 o
   2   2  11      174.56      181.37      2.41 o
   3   2  11        1.59        2.40      0.28 o
   4   2  11       49.53       47.41      0.97 o
   5   2  11       67.78       65.31      1.42 o
   6   2  11        2.62        2.82      0.53 o
   7   2  11        3.68        2.64      0.68 o
   8   2  11        0.75        0.77      0.70 o
   9   2  11        2.60        2.10      1.00 o
  -9   3  11        2.84        2.88      0.90 o
  -8   3  11        2.18        1.80      0.74 o
  -7   3  11       28.12       27.40      2.38 o
  -6   3  11        0.84        0.61      0.47 o
  -5   3  11       44.02       40.30      1.31 o
  -4   3  11       53.43       53.01      1.30 o
  -3   3  11       73.24       65.15      1.49 o
  -2   3  11       12.29       11.91      0.52 o
  -1   3  11      108.60      119.19      1.65 o
   0   3  11        9.66        8.16      0.48 o
   1   3  11       67.84       72.94      1.04 o
   2   3  11       27.22       24.85      0.72 o
   3   3  11       63.76       62.49      1.17 o
   4   3  11      297.15      296.51      4.34 o
   5   3  11       26.27       26.91      1.02 o
   6   3  11        1.24        0.97      0.51 o
   7   3  11        3.74        3.45      0.70 o
   8   3  11        5.06        4.74      0.93 o
  -8   4  11        1.40        1.99      0.76 o
  -7   4  11       20.49       22.43      2.32 o
  -6   4  11       25.07       25.63      1.15 o
  -5   4  11        1.57        0.84      0.47 o
  -4   4  11        4.99        6.68      0.55 o
  -3   4  11       38.44       39.96      1.05 o
  -2   4  11        9.15        8.86      0.49 o
  -1   4  11        0.00        0.18      0.25 o
   0   4  11        2.72        3.25      0.28 o
   1   4  11        7.99        5.49      0.36 o
   2   4  11        2.92        2.19      0.34 o
   3   4  11       43.33       48.70      1.10 o
   4   4  11       10.16       11.39      0.97 o
   5   4  11        2.69        2.48      0.51 o
   6   4  11        6.73        6.39      0.72 o
   7   4  11        4.39        6.49      0.78 o
   8   4  11        0.00       -0.25      0.82 o
  -7   5  11        4.01        8.16      1.80 o
  -6   5  11        3.76        3.19      0.99 o
  -5   5  11        9.61        8.96      1.15 o
  -4   5  11       20.31       20.85      1.14 o
  -3   5  11        0.89        1.04      0.35 o
  -2   5  11       10.13        9.82      0.70 o
  -1   5  11       49.05       43.32      1.08 o
   0   5  11       41.85       37.41      0.87 o
   1   5  11        0.11        0.27      0.34 o
   2   5  11        0.45        0.52      0.41 o
   3   5  11        5.66        6.14      0.62 o
   4   5  11        2.34        3.29      0.59 o
   5   5  11        1.16        1.02      0.67 o
   6   5  11        1.83        2.54      0.98 o
   7   5  11        0.01       -0.85      0.85 o
  -6   6  11        2.05        2.72      1.01 o
  -5   6  11        0.80        0.17      0.75 o
  -4   6  11        6.82        6.56      2.13 o
  -3   6  11        0.40       -0.11      0.53 o
  -2   6  11        0.73        0.11      0.49 o
  -1   6  11        4.42        3.65      0.64 o
   0   6  11        0.06       -0.21      0.42 o
   1   6  11        0.07       -0.24      0.38 o
   2   6  11        3.13        2.70      0.50 o
   3   6  11        9.36       10.61      0.74 o
   4   6  11        2.02        1.41      0.65 o
   5   6  11        9.78        9.50      1.03 o
   6   6  11        4.28        2.82      1.01 o
  -4   7  11        0.12        1.63      0.85 o
  -3   7  11        1.44        3.21      0.88 o
  -2   7  11        1.02        1.23      1.04 o
  -1   7  11       10.84       15.84      4.35 o
   0   7  11       34.65       37.27      1.97 o
   1   7  11        1.61        1.83      0.69 o
   2   7  11        1.88        1.52      0.57 o
   3   7  11        1.98        3.13      0.81 o
   4   7  11        1.30        0.69      0.94 o
  -8   0  12        5.89        5.13      1.57 o
  -6   0  12        0.00       -0.51      0.54 o
  -4   0  12      279.19      283.40      5.25 o
  -2   0  12      549.01      636.94      8.94 o
   0   0  12      106.12      121.08      2.21 o
   2   0  12      491.51      494.54      6.39 o
   4   0  12      400.00      380.37      5.87 o
   6   0  12        3.29        2.45      0.70 o
   8   0  12       17.19       20.84      1.83 o
  -9   1  12        0.95        1.33      1.45 o
  -8   1  12       10.41       14.00      1.48 o
  -7   1  12       26.71       25.55      1.40 o
  -6   1  12      235.85      196.77      4.22 o
  -5   1  12        6.10        6.71      0.83 o
  -4   1  12       12.18       10.88      0.51 o
  -3   1  12        2.24        3.24      0.33 o
  -2   1  12      415.20      433.71      4.48 o
  -1   1  12      381.00      397.26      4.11 o
   0   1  12        5.45        1.64      0.29 o
   1   1  12      113.05      130.96      1.77 o
   2   1  12      144.12      142.93      1.71 o
   3   1  12        1.56        1.25      0.25 o
   4   1  12       28.20       26.67      0.81 o
   5   1  12       57.03       54.37      1.30 o
   6   1  12        0.37        0.37      0.56 o
   7   1  12        5.81        4.99      0.72 o
   8   1  12       20.95       23.17      1.34 o
   9   1  12        0.12       -0.03      0.86 o
  -9   2  12        0.00       -0.72      0.97 o
  -8   2  12        4.55        2.58      0.79 o
  -7   2  12        0.04       -0.16      0.99 o
  -6   2  12        2.63        2.22      0.68 o
  -5   2  12       32.71       35.31      1.57 o
  -4   2  12        4.72        5.36      0.51 o
  -3   2  12       40.05       39.15      0.90 o
  -2   2  12      379.59      365.57      3.86 o
  -1   2  12        5.83        5.22      0.38 o
   0   2  12       17.22       19.94      0.55 o
   1   2  12        9.66       13.63      0.42 o
   2   2  12        0.42        0.52      0.22 o
   3   2  12      122.34      114.64      1.59 o
   4   2  12       42.67       39.03      1.04 o
   5   2  12        0.90        2.14      0.45 o
   6   2  12        0.13        0.12      0.44 o
   7   2  12        0.05       -0.54      0.54 o
   8   2  12        2.40        2.18      0.77 o
   9   2  12       23.73       20.72      1.63 o
  -9   3  12        3.44        3.47      0.99 o
  -8   3  12        3.23        3.78      0.86 o
  -7   3  12        4.26        4.98      0.86 o
  -6   3  12        0.95        0.03      0.49 o
  -5   3  12       58.09       55.58      1.60 o
  -4   3  12       14.28       14.38      0.76 o
  -3   3  12      149.18      143.73      2.39 o
  -2   3  12      112.17      108.30      1.75 o
  -1   3  12       68.40       67.45      1.32 o
   0   3  12       37.56       34.38      0.73 o
   1   3  12        0.20       -0.03      0.21 o
   2   3  12       42.65       46.43      0.89 o
   3   3  12      485.51      456.40      5.14 o
   4   3  12      301.38      299.06      3.97 o
   5   3  12        1.59        2.44      0.50 o
   6   3  12        0.53        0.14      0.50 o
   7   3  12        1.36        2.06      0.66 o
   8   3  12        9.28        8.86      1.00 o
  -8   4  12        2.07        1.47      0.96 o
  -7   4  12        1.29        0.53      1.15 o
  -6   4  12        1.40        0.77      0.55 o
  -5   4  12        0.02        0.32      0.46 o
  -4   4  12        0.36        1.25      0.47 o
  -3   4  12        0.68        0.96      0.38 o
  -2   4  12       17.26       16.18      0.64 o
  -1   4  12      179.79      185.06      2.39 o
   0   4  12      133.72      115.63      1.75 o
   1   4  12       58.00       61.47      1.06 o
   2   4  12       89.78       83.27      1.50 o
   3   4  12        9.43        9.38      0.55 o
   4   4  12       34.74       31.42      1.04 o
   5   4  12        2.32        2.33      0.51 o
   6   4  12       11.92       12.34      1.04 o
   7   4  12        8.87       10.49      0.91 o
   8   4  12        0.00       -0.76      0.76 o
  -7   5  12       55.95       59.14      3.89 o
  -6   5  12        1.32        1.77      0.94 o
  -5   5  12       24.68       27.25      1.79 o
  -4   5  12        0.61       -0.36      0.42 o
  -3   5  12        0.04        0.19      0.37 o
  -2   5  12       21.93       22.09      0.90 o
  -1   5  12       20.23       18.46      0.75 o
   0   5  12       23.29       21.86      0.76 o
   1   5  12        2.33        2.27      0.35 o
   2   5  12       16.98       19.87      1.11 o
   3   5  12        5.23        5.46      0.61 o
   4   5  12        3.06        2.45      0.68 o
   5   5  12        1.80        1.07      0.70 o
   6   5  12        0.76        1.32      0.92 o
   7   5  12        0.33        0.27      0.98 o
  -6   6  12        8.07        6.56      1.29 o
  -5   6  12        0.93        2.06      0.93 o
  -4   6  12        0.76        1.74      0.81 o
  -3   6  12        3.05        4.32      0.92 o
  -2   6  12        3.79        2.68      0.78 o
  -1   6  12       29.34       30.48      1.63 o
   0   6  12        0.91        0.95      0.47 o
   1   6  12        4.80        7.32      0.64 o
   2   6  12        1.54        2.13      0.52 o
   3   6  12        0.00       -0.02      0.56 o
   4   6  12        5.03        4.13      0.77 o
   5   6  12        1.28        1.29      0.75 o
  -4   7  12        0.05       -0.35      0.78 o
  -3   7  12        1.65        2.90      0.87 o
  -2   7  12        2.89        3.53      1.42 o
  -1   7  12       31.24       35.30      1.89 o
   0   7  12       46.92       52.43      2.23 o
   1   7  12        3.52        5.37      0.91 o
   2   7  12        1.12        1.04      0.69 o
   3   7  12        4.20        5.61      0.97 o
   4   7  12        1.06        1.31      0.96 o
  -9   0  13       40.09       48.99      3.74 o
  -7   0  13       13.34       14.12      1.95 o
  -5   0  13       24.78       28.23      1.57 o
  -3   0  13      151.78      165.21      3.41 o
  -1   0  13       27.14       27.30      1.04 o
   1   0  13      107.96      112.96      1.94 o
   3   0  13        7.41        5.15      0.49 o
   5   0  13        1.67        2.27      0.94 o
   7   0  13        3.10        2.30      0.92 o
   9   0  13        4.56        5.18      1.39 o
  -9   1  13       23.19       20.88      1.87 o
  -8   1  13       12.63       12.91      1.78 o
  -7   1  13       21.93       20.99      1.45 o
  -6   1  13        2.20        4.09      0.76 o
  -5   1  13       90.98       82.36      1.78 o
  -4   1  13       56.14       53.33      1.32 o
  -3   1  13       61.46       64.81      1.18 o
  -2   1  13       23.50       21.71      0.61 o
  -1   1  13       41.94       47.71      0.88 o
   0   1  13       14.46       14.42      0.48 o
   1   1  13       20.06       23.45      0.68 o
   2   1  13        0.00        0.41      0.26 o
   3   1  13        8.56        7.42      0.41 o
   4   1  13       40.60       41.12      1.00 o
   5   1  13       50.99       46.85      1.35 o
   6   1  13        0.59        0.66      0.50 o
   7   1  13       22.65       21.55      1.12 o
   8   1  13        1.28        0.51      0.68 o
   9   1  13        6.71        3.40      1.05 o
  -9   2  13       27.04       30.89      6.55 o
  -8   2  13        5.04        6.71      1.00 o
  -7   2  13       10.09        8.24      0.98 o
  -6   2  13       26.81       28.30      1.43 o
  -5   2  13        6.40        7.70      0.72 o
  -4   2  13       50.31       52.53      1.49 o
  -3   2  13       49.36       49.13      1.05 o
  -2   2  13      365.24      366.50      3.92 o
  -1   2  13       40.25       39.86      0.93 o
   0   2  13       57.58       55.52      0.95 o
   1   2  13        8.32       10.01      0.43 o
   2   2  13       45.88       46.90      1.27 o
   3   2  13        0.19        0.29      0.27 o
   4   2  13       91.44       89.73      1.71 o
   5   2  13        2.20        2.58      0.52 o
   6   2  13        5.64        5.19      0.66 o
   7   2  13        1.41        0.42      0.64 o
   8   2  13       21.61       20.00      1.32 o
  -9   3  13       13.01       14.77      1.39 o
  -8   3  13       10.46       10.37      1.13 o
  -7   3  13       18.26       20.76      1.33 o
  -6   3  13        1.86        1.26      0.62 o
  -5   3  13       21.10       17.96      0.98 o
  -4   3  13       83.12       84.22      1.98 o
  -3   3  13      539.65      539.79      7.95 o
  -2   3  13       12.06       12.99      0.61 o
  -1   3  13      275.71      272.77      3.54 o
   0   3  13        6.04        6.09      0.38 o
   1   3  13      102.68       92.68      1.29 o
   2   3  13       10.41       12.01      0.55 o
   3   3  13       11.11       11.23      0.59 o
   4   3  13      107.72      108.24      2.66 o
   5   3  13       26.34       29.98      1.11 o
   6   3  13        0.60        0.95      0.57 o
   7   3  13        0.01       -0.22      0.56 o
   8   3  13        5.23        5.16      0.92 o
  -8   4  13       23.64       22.42      1.46 o
  -7   4  13       14.19       20.04      1.31 o
  -6   4  13        1.87        0.44      0.55 o
  -5   4  13        3.38        3.23      0.85 o
  -4   4  13       11.24       10.56      0.78 o
  -3   4  13       17.77       16.21      0.75 o
  -2   4  13        4.25        3.96      0.47 o
  -1   4  13      107.73      103.95      1.62 o
   0   4  13        0.77        1.83      0.32 o
   1   4  13        7.94        6.88      0.48 o
   2   4  13      124.86      121.46      1.97 o
   3   4  13       73.00       72.12      1.45 o
   4   4  13        1.03        1.32      0.46 o
   5   4  13        7.11        7.95      0.71 o
   6   4  13        0.54        0.93      0.61 o
   7   4  13       19.37       21.77      1.20 o
  -7   5  13        6.05        9.82      1.97 o
  -6   5  13        0.85        0.37      0.86 o
  -5   5  13       12.06       14.22      1.42 o
  -4   5  13       17.01       16.83      1.32 o
  -3   5  13        8.03       10.02      0.78 o
  -2   5  13        3.80        3.14      0.61 o
  -1   5  13        5.94        5.45      0.65 o
   0   5  13        0.29        0.07      0.40 o
   1   5  13        5.56        4.69      0.45 o
   2   5  13       33.86       35.26      1.01 o
   3   5  13        1.19        0.00      0.55 o
   4   5  13       39.69       45.88      1.81 o
   5   5  13        2.32        1.12      0.75 o
   6   5  13        2.42        2.65      1.01 o
  -6   6  13        0.52        0.85      1.38 o
  -5   6  13        1.10       -0.04      0.86 o
  -4   6  13        0.07        1.50      0.83 o
  -3   6  13        3.54        2.23      0.85 o
  -2   6  13        0.39       -0.08      0.94 o
  -1   6  13        2.73        4.01      0.86 o
   0   6  13        1.67        1.57      0.53 o
   1   6  13        0.28        0.26      0.63 o
   2   6  13        9.42       11.66      0.92 o
   3   6  13       11.22       12.47      1.02 o
   4   6  13        0.29       -0.15      0.61 o
   5   6  13        1.39        0.64      0.75 o
  -4   7  13        0.37        1.61      0.93 o
  -3   7  13        0.03        0.44      0.78 o
  -2   7  13        1.13       -0.05      0.79 o
  -1   7  13        2.91        4.13      0.98 o
   0   7  13        0.68        2.27      0.86 o
   1   7  13        0.00       -0.82      1.17 o
   2   7  13        0.46       -0.27      0.67 o
   3   7  13        3.54        4.34      0.98 o
  -8   0  14       14.77       12.25      2.09 o
  -6   0  14       45.20       39.96      2.08 o
  -4   0  14       10.09       14.11      0.92 o
  -2   0  14       64.60       77.46      2.00 o
   0   0  14        5.32        7.31      0.88 o
   2   0  14      209.48      220.00      3.69 o
   4   0  14      173.87      161.47      3.58 o
   6   0  14       16.85       17.45      1.54 o
   8   0  14        0.01       -0.86      0.86 o
  -9   1  14        0.01       -0.26      1.88 o
  -8   1  14        6.31        8.06      1.32 o
  -7   1  14       16.44       16.03      1.24 o
  -6   1  14       53.35       55.33      1.96 o
  -5   1  14       21.78       19.13      1.14 o
  -4   1  14       87.43       87.15      1.88 o
  -3   1  14        0.99        0.91      0.28 o
  -2   1  14      187.71      198.42      2.39 o
  -1   1  14      174.57      178.54      2.18 o
   0   1  14       14.88       11.14      0.48 o
   1   1  14       65.56       66.14      1.05 o
   2   1  14        1.03        3.31      0.31 o
   3   1  14        0.11       -0.02      0.28 o
   4   1  14        6.44        7.09      0.56 o
   5   1  14        6.65        6.94      0.69 o
   6   1  14       23.93       22.35      1.06 o
   7   1  14        1.53        2.16      0.63 o
   8   1  14       25.71       29.21      2.53 o
  -9   2  14       27.90       32.75      3.10 o
  -8   2  14        0.86        1.89      0.80 o
  -7   2  14        1.45        3.66      0.84 o
  -6   2  14        1.24        1.01      0.62 o
  -5   2  14        4.82        8.56      0.77 o
  -4   2  14        4.04        5.63      0.64 o
  -3   2  14      153.42      149.79      2.83 o
  -2   2  14        0.65        1.24      0.25 o
  -1   2  14       13.24       12.14      0.51 o
   0   2  14       37.28       38.14      0.81 o
   1   2  14        5.83       10.11      0.45 o
   2   2  14      747.38      732.03      7.32 o
   3   2  14        2.56        2.10      0.40 o
   4   2  14       50.61       49.41      1.24 o
   5   2  14       32.29       32.57      1.17 o
   6   2  14       21.13       19.33      1.01 o
   7   2  14        0.09        0.28      0.62 o
   8   2  14        4.46        5.13      1.07 o
  -8   3  14       10.46       10.29      1.16 o
  -7   3  14        0.04       -0.31      0.62 o
  -6   3  14        0.54        0.78      0.66 o
  -5   3  14        4.74        3.63      0.63 o
  -4   3  14       98.74      103.39      2.29 o
  -3   3  14      527.35      511.58      7.59 o
  -2   3  14        0.07        0.61      0.38 o
  -1   3  14       33.47       32.85      0.93 o
   0   3  14      187.82      187.44      2.48 o
   1   3  14       99.87       86.45      1.45 o
   2   3  14      128.23      126.10      1.91 o
   3   3  14      224.25      208.50      3.00 o
   4   3  14        1.16        2.11      0.46 o
   5   3  14        1.21        1.96      0.57 o
   6   3  14       21.70       22.34      1.19 o
   7   3  14        1.18        0.85      0.63 o
   8   3  14        0.02        0.31      0.73 o
  -8   4  14       11.91       12.25      1.23 o
  -7   4  14        1.85        1.32      0.74 o
  -6   4  14        0.04        0.44      0.65 o
  -5   4  14       12.28       12.26      0.87 o
  -4   4  14       84.70       81.25      1.99 o
  -3   4  14        6.36        6.83      0.66 o
  -2   4  14       34.34       31.55      1.13 o
  -1   4  14        2.94        2.52      0.46 o
   0   4  14      147.93      133.83      1.94 o
   1   4  14       22.79       17.54      0.83 o
   2   4  14       15.06       15.53      0.76 o
   3   4  14       13.69       14.98      0.78 o
   4   4  14        0.03       -0.42      0.42 o
   5   4  14        0.91        0.39      0.53 o
   6   4  14        1.73        2.26      0.67 o
   7   4  14       13.50       16.23      1.44 o
  -7   5  14        4.31        5.13      1.76 o
  -6   5  14        0.01        1.04      1.22 o
  -5   5  14        1.24        1.99      0.63 o
  -4   5  14        5.98        8.22      0.82 o
  -3   5  14       34.18       38.94      1.45 o
  -2   5  14        0.01        0.16      0.47 o
  -1   5  14       20.32       22.79      1.12 o
   0   5  14        8.84        6.45      0.59 o
   1   5  14        0.14        0.05      0.39 o
   2   5  14       10.00        8.56      0.63 o
   3   5  14        6.71        6.82      1.41 o
   4   5  14        0.47        0.85      0.66 o
   5   5  14        8.58        7.80      1.21 o
   6   5  14        2.35        4.32      1.15 o
  -5   6  14       10.21        9.99      1.39 o
  -4   6  14       20.95       21.88      1.68 o
  -3   6  14        0.75        0.40      0.78 o
  -2   6  14        3.44        2.82      0.88 o
  -1   6  14        0.08       -0.15      0.62 o
   0   6  14        0.02        0.24      0.52 o
   1   6  14        1.74        1.89      0.62 o
   2   6  14       26.81       29.00      1.38 o
   3   6  14        0.32        1.04      0.64 o
   4   6  14        1.06        1.03      0.72 o
   5   6  14        2.10        2.03      0.93 o
  -3   7  14        0.55        1.00      0.84 o
  -2   7  14       12.01       13.07      1.35 o
  -1   7  14        3.26        2.74      0.99 o
   0   7  14       17.80       20.37      2.40 o
   1   7  14        0.09       -0.16      0.72 o
   2   7  14        0.14        0.64      0.75 o
   3   7  14       11.59       13.64      1.36 o
  -9   0  15        1.17       -0.18      1.40 o
  -7   0  15       27.99       29.91      2.73 o
  -5   0  15      265.76      229.22      7.22 o
  -3   0  15      210.20      218.39      5.19 o
  -1   0  15        2.79        2.56      0.47 o
   1   0  15      118.68      126.62      2.45 o
   3   0  15        1.08        1.75      0.55 o
   5   0  15       43.69       40.69      1.66 o
   7   0  15        6.33        4.30      1.16 o
  -9   1  15       21.47       32.05      5.52 o
  -8   1  15        2.00        2.11      1.00 o
  -7   1  15        5.31        6.20      1.14 o
  -6   1  15       19.57       13.98      1.13 o
  -5   1  15       21.92       19.30      1.16 o
  -4   1  15       14.48       12.46      0.72 o
  -3   1  15        0.84        1.70      0.40 o
  -2   1  15        0.22        0.51      0.26 o
  -1   1  15       18.82       20.84      0.66 o
   0   1  15       17.20       17.34      0.72 o
   1   1  15      350.74      357.82      3.67 o
   2   1  15      157.41      159.25      2.10 o
   3   1  15       88.77       85.55      1.51 o
   4   1  15        3.30        4.07      0.56 o
   5   1  15      147.51      144.47      2.71 o
   6   1  15        0.16        0.60      0.58 o
   7   1  15        0.78        0.72      0.66 o
   8   1  15        3.63        5.06      1.06 o
  -9   2  15        5.54        6.43      1.42 o
  -8   2  15        0.13        1.12      0.93 o
  -7   2  15        1.78        1.32      0.73 o
  -6   2  15       20.43       17.49      1.24 o
  -5   2  15      191.92      182.28      3.49 o
  -4   2  15       45.40       46.15      1.45 o
  -3   2  15      112.09      112.30      2.38 o
  -2   2  15       42.58       42.68      1.31 o
  -1   2  15       76.19       81.44      2.13 o
   0   2  15        9.39        8.59      0.50 o
   1   2  15        0.01       -0.29      0.29 o
   2   2  15      238.65      220.54      3.11 o
   3   2  15        1.74        0.37      0.36 o
   4   2  15       28.94       30.97      1.14 o
   5   2  15       71.31       69.81      1.74 o
   6   2  15        7.48        6.09      0.72 o
   7   2  15       10.43        9.55      1.00 o
   8   2  15       13.59       14.68      1.48 o
  -8   3  15        3.26        2.89      0.92 o
  -7   3  15        2.93        2.11      0.78 o
  -6   3  15        6.37        5.91      0.90 o
  -5   3  15       81.87       80.27      2.94 o
  -4   3  15      226.26      215.50      3.88 o
  -3   3  15       12.97       14.20      1.05 o
  -2   3  15       43.20       44.55      1.83 o
  -1   3  15       12.14       13.16      1.08 o
   0   3  15       57.35       53.40      1.19 o
   1   3  15        0.74        0.86      0.38 o
   2   3  15      115.68      106.75      1.88 o
   3   3  15       25.92       23.38      0.88 o
   4   3  15        8.43        9.55      0.74 o
   5   3  15        0.57        1.01      0.56 o
   6   3  15        3.00        2.56      0.68 o
   7   3  15        0.00        0.71      0.96 o
   8   3  15        1.68        1.41      1.72 o
  -8   4  15        7.52        6.89      2.04 o
  -7   4  15        0.23        0.30      0.71 o
  -6   4  15       36.70       44.38      2.05 o
  -5   4  15        2.61        2.56      0.64 o
  -4   4  15        7.37        7.94      0.75 o
  -3   4  15        3.93        5.12      0.65 o
  -2   4  15        0.96        1.10      0.46 o
  -1   4  15       30.01       29.25      1.05 o
   0   4  15      126.94      121.40      2.41 o
   1   4  15        0.01       -0.37      0.37 o
   2   4  15       46.19       47.03      1.29 o
   3   4  15       51.87       51.48      1.40 o
   4   4  15       19.02       20.56      0.98 o
   5   4  15        0.12       -0.26      0.51 o
   6   4  15       11.21       12.94      1.01 o
   7   4  15       10.55       11.93      1.04 o
  -7   5  15        3.38        3.60      1.64 o
  -6   5  15        0.08       -0.35      1.20 o
  -5   5  15        1.04        0.62      0.62 o
  -4   5  15        0.23        0.25      0.56 o
  -3   5  15        0.32        0.18      0.62 o
  -2   5  15       15.94       16.08      1.01 o
  -1   5  15       16.12       12.96      0.79 o
   0   5  15       74.91       64.59      1.63 o
   1   5  15        1.14        0.51      0.43 o
   2   5  15        0.36        0.39      0.45 o
   3   5  15        0.05        0.20      0.44 o
   4   5  15       11.79       11.78      1.11 o
   5   5  15        1.77        1.88      0.97 o
   6   5  15       19.94       20.97      1.81 o
  -5   6  15        6.19        7.64      1.64 o
  -4   6  15        0.95        1.74      0.96 o
  -3   6  15        4.42        6.00      1.13 o
  -2   6  15        0.12        0.35      0.76 o
  -1   6  15        3.70        2.94      0.65 o
   0   6  15       14.33       18.88      1.13 o
   1   6  15        9.39        8.20      1.49 o
   2   6  15        4.72        4.35      0.99 o
   3   6  15        1.48        0.38      0.65 o
   4   6  15       15.44       15.99      1.27 o
  -3   7  15        5.31        5.40      1.17 o
  -2   7  15        0.65       -0.71      0.81 o
  -1   7  15        7.45       10.91      1.38 o
   0   7  15       12.95       16.46      1.46 o
   1   7  15        0.09       -0.72      0.72 o
   2   7  15        0.04        0.38      0.75 o
  -8   0  16        0.05        0.41      1.17 o
  -6   0  16       16.77       11.73      1.79 o
  -4   0  16       29.11       28.32      2.14 o
  -2   0  16       66.05       71.50      3.56 o
   0   0  16       88.47       88.85      4.01 o
   2   0  16        5.03        6.08      0.60 o
   4   0  16       32.41       32.31      1.47 o
   6   0  16       32.15       42.49      3.27 o
   8   0  16        4.96        4.70      1.27 o
  -9   1  16        3.42        2.58      2.31 o
  -8   1  16        0.23       -0.37      0.81 o
  -7   1  16        0.01        0.61      0.82 o
  -6   1  16       34.42       24.78      1.44 o
  -5   1  16       14.85       13.46      1.05 o
  -4   1  16       11.45       12.36      0.82 o
  -3   1  16       29.23       28.09      0.99 o
  -2   1  16        3.21        3.21      0.40 o
  -1   1  16        6.49        6.45      0.48 o
   0   1  16       11.15       11.50      0.54 o
   1   1  16       14.18       19.98      1.34 o
   2   1  16       42.68       43.04      1.02 o
   3   1  16        8.23        9.36      0.70 o
   4   1  16       34.13       32.59      1.15 o
   5   1  16        0.09        0.57      0.52 o
   6   1  16        9.16        8.95      0.82 o
   7   1  16        0.05        0.04      1.08 o
   8   1  16        1.74       -0.62      0.88 o
  -8   2  16        0.37        1.80      1.03 o
  -7   2  16        1.09        0.58      0.74 o
  -6   2  16        6.99        8.49      0.99 o
  -5   2  16       71.80       67.92      2.20 o
  -4   2  16        2.68        2.60      0.58 o
  -3   2  16       60.37       63.23      1.72 o
  -2   2  16      124.14      118.66      2.47 o
  -1   2  16        5.04        6.63      0.63 o
   0   2  16      162.12      169.74      2.97 o
   1   2  16      129.81      130.82      2.14 o
   2   2  16       12.23       13.30      0.86 o
   3   2  16        1.60        0.86      0.52 o
   4   2  16      119.15      115.78      2.31 o
   5   2  16       94.82       95.13      2.42 o
   6   2  16        0.51        0.23      0.61 o
   7   2  16        1.35        2.49      0.78 o
   8   2  16        3.23        3.55      1.45 o
  -8   3  16        7.10        5.56      1.09 o
  -7   3  16        0.11        1.53      0.77 o
  -6   3  16        0.97        0.65      0.70 o
  -5   3  16        5.50        4.90      0.76 o
  -4   3  16       26.92       28.07      1.23 o
  -3   3  16        1.84        3.36      0.60 o
  -2   3  16       56.46       58.31      1.61 o
  -1   3  16        1.73        2.39      0.51 o
   0   3  16       27.65       22.56      0.81 o
   1   3  16        6.31        5.74      0.53 o
   2   3  16       47.47       48.92      1.23 o
   3   3  16        1.40        0.51      0.41 o
   4   3  16       14.31       15.10      0.98 o
   5   3  16        0.47       -0.07      0.68 o
   6   3  16        0.00        0.21      0.58 o
   7   3  16        1.92        1.35      0.73 o
  -7   4  16        0.43        0.83      0.73 o
  -6   4  16        7.58        8.02      1.02 o
  -5   4  16       12.10       10.80      1.13 o
  -4   4  16        9.45       10.15      0.84 o
  -3   4  16       16.51       16.68      0.94 o
  -2   4  16        1.63        2.56      0.52 o
  -1   4  16       43.98       42.04      1.22 o
   0   4  16       34.61       26.86      1.00 o
   1   4  16        4.90        5.09      0.57 o
   2   4  16        0.00       -0.34      0.41 o
   3   4  16        6.10        6.69      0.68 o
   4   4  16       11.51       10.65      0.81 o
   5   4  16        0.57        0.59      0.58 o
   6   4  16        1.10        1.18      0.68 o
   7   4  16        1.62        2.87      1.68 o
  -6   5  16        1.39        2.56      1.53 o
  -5   5  16        6.07        6.19      0.87 o
  -4   5  16        1.58        1.96      0.68 o
  -3   5  16        0.47        0.73      0.59 o
  -2   5  16        2.26        3.19      0.69 o
  -1   5  16        7.48        5.86      0.65 o
   0   5  16        6.40        7.17      0.69 o
   1   5  16       10.17        7.49      0.69 o
   2   5  16        2.67        0.91      0.50 o
   3   5  16        5.23        3.89      0.62 o
   4   5  16       22.42       21.26      1.78 o
   5   5  16        6.28        6.25      1.34 o
   6   5  16        6.69        7.86      1.93 o
  -5   6  16        0.20        0.37      0.99 o
  -4   6  16        2.15        3.36      1.06 o
  -3   6  16        7.38        6.81      1.22 o
  -2   6  16        0.14        0.88      0.81 o
  -1   6  16        0.28        0.36      0.49 o
   0   6  16       22.39       26.12      1.68 o
   1   6  16        0.08       -0.25      0.60 o
   2   6  16        0.88        0.33      1.12 o
   3   6  16        1.95        2.14      0.77 o
   4   6  16        2.82        2.83      0.88 o
  -2   7  16        1.42        1.71      0.97 o
  -1   7  16        9.69        8.85      1.28 o
   0   7  16        4.22        4.17      1.47 o
   1   7  16        4.54        5.17      1.10 o
  -7   0  17        0.13       -0.90      0.94 o
  -5   0  17       93.07       77.19      4.06 o
  -3   0  17       51.75       51.88      2.19 o
  -1   0  17       44.98       40.27      1.47 o
   1   0  17       30.87       32.42      1.18 o
   3   0  17        0.27        0.82      0.51 o
   5   0  17        4.17        5.45      1.08 o
   7   0  17        2.02        3.84      1.63 o
  -8   1  17        3.09        4.43      1.25 o
  -7   1  17        6.25        8.15      1.26 o
  -6   1  17        8.83        7.83      1.29 o
  -5   1  17       12.28       13.21      1.09 o
  -4   1  17        3.98        4.48      0.74 o
  -3   1  17        0.00       -0.34      0.34 o
  -2   1  17        0.75        0.61      0.41 o
  -1   1  17      246.07      255.57      4.30 o
   0   1  17        1.20        1.47      0.36 o
   1   1  17        0.01        0.35      0.31 o
   2   1  17        4.34        5.43      0.68 o
   3   1  17        3.10        5.52      0.61 o
   4   1  17       11.63       12.41      0.83 o
   5   1  17       64.20       56.10      1.61 o
   6   1  17        0.63       -0.16      0.59 o
   7   1  17        0.18        0.94      0.71 o
   8   1  17        1.79        3.83      1.06 o
  -8   2  17       21.19       21.80      1.91 o
  -7   2  17       13.40       11.14      1.20 o
  -6   2  17        2.34        2.04      0.78 o
  -5   2  17       45.45       47.76      1.91 o
  -4   2  17        9.54        9.46      0.85 o
  -3   2  17       16.01       15.45      0.95 o
  -2   2  17      293.36      291.60      4.84 o
  -1   2  17        0.07       -0.29      0.38 o
   0   2  17      174.70      164.42      2.78 o
   1   2  17       12.31       15.49      0.73 o
   2   2  17       44.88       42.05      1.14 o
   3   2  17        7.09        6.27      0.59 o
   4   2  17       58.67       57.66      1.58 o
   5   2  17       36.78       38.60      1.36 o
   6   2  17       25.91       26.32      1.38 o
   7   2  17        1.89        1.01      0.82 o
  -8   3  17        0.39        0.20      0.83 o
  -7   3  17        4.00        3.97      0.94 o
  -6   3  17       13.12       16.30      1.54 o
  -5   3  17       11.86       11.05      1.15 o
  -4   3  17       32.86       31.95      1.32 o
  -3   3  17       31.12       30.76      1.25 o
  -2   3  17        2.72        3.94      0.64 o
  -1   3  17        6.78        6.19      0.68 o
   0   3  17       19.90       19.98      0.79 o
   1   3  17       15.95       17.14      0.84 o
   2   3  17        0.35       -0.23      0.38 o
   3   3  17        0.75        0.37      0.42 o
   4   3  17       92.04       88.09      2.26 o
   5   3  17        4.86        3.33      0.69 o
   6   3  17        0.06        0.11      0.63 o
   7   3  17        1.15        1.48      0.76 o
  -7   4  17       11.71       15.46      1.32 o
  -6   4  17       11.95       15.00      1.22 o
  -5   4  17        0.66       -0.19      0.58 o
  -4   4  17        0.91        0.71      0.57 o
  -3   4  17        1.90        1.95      0.58 o
  -2   4  17        4.65        3.92      0.63 o
  -1   4  17       43.61       40.24      1.23 o
   0   4  17        0.67        0.96      0.45 o
   1   4  17        4.23        4.61      0.59 o
   2   4  17        9.22       10.81      0.76 o
   3   4  17        6.24        4.39      0.64 o
   4   4  17       52.93       51.63      1.68 o
   5   4  17        0.37        1.21      0.86 o
   6   4  17        2.83        2.51      0.75 o
  -6   5  17        2.40        2.84      1.47 o
  -5   5  17        2.70        3.09      0.81 o
  -4   5  17        0.00       -0.55      0.76 o
  -3   5  17        2.20        2.41      1.09 o
  -2   5  17        2.69        2.66      0.72 o
  -1   5  17        3.49        3.09      0.61 o
   0   5  17       29.48       24.63      1.10 o
   1   5  17        0.50        0.55      0.49 o
   2   5  17        0.37        0.04      0.50 o
   3   5  17        2.33        2.08      0.64 o
   4   5  17        3.58        3.06      1.64 o
   5   5  17        0.77       -0.85      0.85 o
  -4   6  17        1.58        1.34      0.99 o
  -3   6  17        0.01        0.45      0.87 o
  -2   6  17        0.17       -0.59      0.59 o
  -1   6  17        1.04        0.75      0.54 o
   0   6  17        4.48        5.07      0.83 o
   1   6  17       15.68       16.80      1.19 o
   2   6  17        0.11        0.89      0.91 o
   3   6  17        2.34        3.52      0.86 o
   4   6  17        0.09       -0.54      1.15 o
  -8   0  18        7.07       10.75      2.15 o
  -6   0  18       19.09       14.21      2.04 o
  -4   0  18       38.32       36.91      2.67 o
  -2   0  18        3.18        3.98      1.35 o
   0   0  18        6.96        6.32      0.64 o
   2   0  18      132.71      130.74      3.14 o
   4   0  18        0.55        0.30      0.70 o
   6   0  18        0.00       -0.03      1.45 o
  -8   1  18       54.38       57.19      3.92 o
  -7   1  18        6.00        5.95      1.24 o
  -6   1  18        6.77        5.57      1.07 o
  -5   1  18       17.14       18.86      1.26 o
  -4   1  18       28.92       30.90      1.46 o
  -3   1  18        0.65        0.53      0.45 o
  -2   1  18      268.13      261.17      4.47 o
  -1   1  18        0.23        1.69      0.46 o
   0   1  18        0.50        0.78      0.37 o
   1   1  18        2.48        3.73      0.49 o
   2   1  18       17.67       15.81      0.83 o
   3   1  18        0.38        1.53      0.76 o
   4   1  18       45.88       44.59      1.42 o
   5   1  18        0.58        0.30      0.53 o
   6   1  18        1.49        1.01      0.72 o
   7   1  18        0.00       -0.40      0.70 o
  -8   2  18        0.07        1.09      1.02 o
  -7   2  18        9.98        9.40      1.40 o
  -6   2  18       12.23       14.02      1.23 o
  -5   2  18       28.54       33.02      1.65 o
  -4   2  18        0.31        0.45      0.60 o
  -3   2  18       84.87       79.60      2.06 o
  -2   2  18      234.16      240.96      4.82 o
  -1   2  18       76.97       76.95      1.94 o
   0   2  18        2.40        3.61      0.48 o
   1   2  18       24.65       22.33      0.87 o
   2   2  18        4.33        3.47      0.50 o
   3   2  18        0.03       -0.30      0.42 o
   4   2  18       45.55       47.09      1.47 o
   5   2  18       21.64       21.98      1.11 o
   6   2  18        0.32       -0.06      0.66 o
   7   2  18        1.96        0.58      0.88 o
  -7   3  18        0.85        0.18      0.81 o
  -6   3  18        1.74        2.08      0.86 o
  -5   3  18       13.33       13.10      1.17 o
  -4   3  18       11.00       12.33      0.96 o
  -3   3  18       58.40       51.27      1.64 o
  -2   3  18       48.80       43.72      1.47 o
  -1   3  18        1.98        2.39      0.48 o
   0   3  18        0.04       -0.05      0.38 o
   1   3  18       20.84       17.01      0.80 o
   2   3  18        6.33        4.81      0.57 o
   3   3  18       87.79       77.45      1.88 o
   4   3  18       37.86       44.10      2.60 o
   5   3  18        0.01        1.04      0.63 o
   6   3  18        0.29        0.98      0.69 o
   7   3  18        1.60        1.63      0.78 o
  -7   4  18        0.86       -0.46      0.77 o
  -6   4  18        2.92        3.11      0.87 o
  -5   4  18        1.60        1.24      0.74 o
  -4   4  18        3.37        4.73      0.89 o
  -3   4  18       58.11       58.33      1.77 o
  -2   4  18        1.54        2.08      0.57 o
  -1   4  18       10.38       10.56      0.99 o
   0   4  18        3.93        3.92      0.64 o
   1   4  18        0.18       -0.09      0.45 o
   2   4  18        3.80        3.71      0.61 o
   3   4  18       10.38        7.79      0.77 o
   4   4  18        1.58        0.72      0.62 o
   5   4  18        1.56        2.53      0.72 o
   6   4  18        0.52        0.91      0.67 o
  -5   5  18        0.09        0.08      0.81 o
  -4   5  18        5.17        6.28      0.94 o
  -3   5  18        3.37        4.24      0.83 o
  -2   5  18        9.41        9.94      0.98 o
  -1   5  18        3.41        2.24      0.61 o
   0   5  18       14.61       15.71      1.16 o
   1   5  18        2.07        1.61      0.57 o
   2   5  18        0.77        0.47      0.56 o
   3   5  18       26.14       27.11      1.25 o
   4   5  18        3.65        4.03      1.40 o
   5   5  18        0.05       -0.89      0.89 o
  -4   6  18        0.01       -0.88      0.88 o
  -3   6  18        2.21        3.91      1.12 o
  -2   6  18        1.36        2.48      0.83 o
  -1   6  18        0.58        0.52      0.55 o
   0   6  18        2.23        2.81      0.79 o
   1   6  18        3.15        4.48      0.88 o
   2   6  18        0.41        0.88      0.74 o
   3   6  18        3.54        5.92      1.03 o
  -7   0  19        0.01        0.10      1.13 o
  -5   0  19       14.10       13.51      1.97 o
  -3   0  19        0.55        1.89      1.04 o
  -1   0  19       14.21       12.71      1.69 o
   1   0  19       12.81       14.46      1.03 o
   3   0  19       51.08       47.78      2.24 o
   5   0  19        4.60        3.35      1.23 o
   7   0  19       18.69       24.42      2.09 o
  -8   1  19        8.03       11.13      1.61 o
  -7   1  19        1.99        2.22      0.99 o
  -6   1  19        3.86        5.53      1.11 o
  -5   1  19       10.46        9.63      1.30 o
  -4   1  19        6.06        8.19      1.66 o
  -3   1  19        3.39        2.93      0.70 o
  -2   1  19       13.11       16.64      1.29 o
  -1   1  19        3.10        3.40      0.57 o
   0   1  19        1.56        1.67      0.41 o
   1   1  19        0.31       -0.20      0.35 o
   2   1  19       13.19       11.93      0.77 o
   3   1  19       10.57       12.14      0.81 o
   4   1  19        1.25        1.13      0.54 o
   5   1  19        0.03       -0.54      0.55 o
   6   1  19        7.10        6.97      0.97 o
   7   1  19        0.10       -0.11      0.71 o
  -8   2  19        4.16        5.48      1.42 o
  -7   2  19        2.23        2.41      1.07 o
  -6   2  19        3.47        2.12      1.02 o
  -5   2  19        8.03       10.57      1.81 o
  -4   2  19        4.19        5.41      0.88 o
  -3   2  19        3.45        3.83      0.69 o
  -2   2  19       16.62       18.30      1.05 o
  -1   2  19       19.24       18.10      1.01 o
   0   2  19       18.70       18.94      0.83 o
   1   2  19        9.54        7.43      0.83 o
   2   2  19        8.95        7.58      0.69 o
   3   2  19        0.02       -0.41      0.46 o
   4   2  19        2.04        1.90      0.59 o
   5   2  19        0.39        1.34      0.60 o
   6   2  19       14.32       11.40      1.28 o
   7   2  19        1.28        0.50      1.00 o
  -7   3  19        1.94        1.40      0.92 o
  -6   3  19        9.03       10.04      1.19 o
  -5   3  19        4.80        5.65      1.33 o
  -4   3  19       60.64       64.04      2.25 o
  -3   3  19        0.63        0.70      0.57 o
  -2   3  19        0.11        0.55      0.50 o
  -1   3  19        2.72        2.04      0.50 o
   0   3  19        0.07        0.20      0.40 o
   1   3  19       16.79       16.43      0.82 o
   2   3  19        0.05        0.79      0.46 o
   3   3  19       56.77       50.27      1.81 o
   4   3  19       17.32       16.39      1.11 o
   5   3  19        7.15        9.55      1.12 o
   6   3  19        0.28        0.16      0.67 o
  -6   4  19        0.00       -0.02      0.72 o
  -5   4  19        1.21       -0.67      0.67 o
  -4   4  19       18.38       21.16      1.20 o
  -3   4  19       51.16       46.92      2.17 o
  -2   4  19       33.90       36.23      1.64 o
  -1   4  19        0.01       -0.44      0.60 o
   0   4  19        4.05        6.68      0.68 o
   1   4  19       20.92       18.20      1.07 o
   2   4  19        1.30        0.90      0.62 o
   3   4  19       21.81       20.37      1.16 o
   4   4  19       29.22       29.98      1.55 o
   5   4  19        4.37        3.69      0.80 o
  -5   5  19        0.47       -0.45      0.84 o
  -4   5  19        9.18       10.71      1.10 o
  -3   5  19       16.53       19.04      1.30 o
  -2   5  19        4.78        5.04      0.89 o
  -1   5  19        0.02        0.53      0.56 o
   0   5  19        0.01        0.57      0.55 o
   1   5  19        2.76        4.36      0.86 o
   2   5  19        0.85        0.30      0.57 o
   3   5  19        5.55        6.15      0.90 o
   4   5  19        3.83        3.23      1.11 o
  -3   6  19        1.96        5.04      1.32 o
  -2   6  19        6.54        7.63      1.00 o
  -1   6  19        2.27        1.80      0.78 o
   0   6  19        0.55        0.54      0.72 o
   1   6  19        3.84        4.40      0.90 o
   2   6  19        0.01        0.62      0.76 o
  -8   0  20       38.89       46.31      3.85 o
  -6   0  20        0.19        0.25      1.02 o
  -4   0  20        6.38        7.69      1.67 o
  -2   0  20       23.53       22.56      2.19 o
   0   0  20       43.80       40.93      2.00 o
   2   0  20      116.64      119.86      3.80 o
   4   0  20        3.30        2.45      1.85 o
   6   0  20       26.08       27.38      2.12 o
  -8   1  20        7.25        8.38      2.16 o
  -7   1  20        0.01        0.29      1.62 o
  -6   1  20        0.12       -0.19      0.77 o
  -5   1  20       10.52        9.36      1.30 o
  -4   1  20       48.10       47.65      2.27 o
  -3   1  20        4.96        4.45      0.80 o
  -2   1  20      104.16      108.08      2.93 o
  -1   1  20       10.38        9.78      0.82 o
   0   1  20       15.96       15.65      1.00 o
   1   1  20       35.69       35.44      1.46 o
   2   1  20       11.04       11.00      0.80 o
   3   1  20        6.69        5.28      0.66 o
   4   1  20        2.89        2.94      0.69 o
   5   1  20       11.08       13.18      1.11 o
   6   1  20       54.37       57.18      2.26 o
   7   1  20        1.04        1.22      0.96 o
  -7   2  20       17.46       17.34      1.78 o
  -6   2  20        1.73        2.53      1.01 o
  -5   2  20       30.92       35.52      1.81 o
  -4   2  20        5.99        6.71      1.76 o
  -3   2  20       15.94       15.02      1.18 o
  -2   2  20        1.16        1.33      0.63 o
  -1   2  20        3.47        3.63      0.65 o
   0   2  20        0.03       -0.33      0.36 o
   1   2  20        6.70        5.85      0.60 o
   2   2  20        4.93        4.99      0.66 o
   3   2  20        0.40        0.29      0.49 o
   4   2  20        1.38        2.41      0.64 o
   5   2  20       13.06       12.10      1.09 o
   6   2  20        0.97        0.60      0.86 o
  -7   3  20        0.00        1.21      1.03 o
  -6   3  20       14.61       18.46      1.50 o
  -5   3  20       10.91       12.82      1.25 o
  -4   3  20      141.34      137.38      3.56 o
  -3   3  20        7.74        7.97      1.01 o
  -2   3  20        8.64       10.31      0.90 o
  -1   3  20        0.33        0.74      0.48 o
   0   3  20        7.40        6.45      0.62 o
   1   3  20       48.30       45.07      1.40 o
   2   3  20       84.27       89.39      2.08 o
   3   3  20       21.69       20.86      1.22 o
   4   3  20        0.86        0.55      0.63 o
   5   3  20        1.82        1.13      0.69 o
   6   3  20        0.13        0.24      0.72 o
  -6   4  20        5.34        5.16      1.04 o
  -5   4  20        0.25        0.44      0.78 o
  -4   4  20        2.15        0.96      0.94 o
  -3   4  20       59.74       60.55      2.26 o
  -2   4  20        0.21        0.21      0.80 o
  -1   4  20       19.67       20.17      1.14 o
   0   4  20        6.71        5.52      0.77 o
   1   4  20       35.82       34.91      1.31 o
   2   4  20        0.03       -0.22      0.51 o
   3   4  20       36.02       35.48      2.81 o
   4   4  20        1.18        1.14      0.69 o
   5   4  20        5.50        6.28      0.93 o
  -4   5  20        2.29        0.38      0.77 o
  -3   5  20        0.60       -0.21      0.73 o
  -2   5  20        0.88        0.19      0.71 o
  -1   5  20        4.96        5.75      0.96 o
   0   5  20        0.01       -0.54      0.54 o
   1   5  20       11.65       15.65      1.13 o
   2   5  20        4.37        3.99      0.76 o
   3   5  20        0.89       -0.08      0.68 o
   4   5  20        0.00        0.29      1.32 o
  -2   6  20        0.30       -0.41      0.72 o
  -1   6  20        2.31        2.01      0.84 o
   0   6  20        7.77        8.97      1.17 o
   1   6  20       38.24       45.07      2.00 o
  -7   0  21        9.15       10.11      2.11 o
  -5   0  21       81.33       67.57      4.15 o
  -3   0  21       11.59       10.45      1.85 o
  -1   0  21       79.70       77.64      4.14 o
   1   0  21        1.50        1.47      0.77 o
   3   0  21       15.46       16.81      2.48 o
   5   0  21       11.11       15.11      2.75 o
  -7   1  21        0.09        1.44      1.05 o
  -6   1  21        0.89        0.96      1.39 o
  -5   1  21        0.40        0.44      0.80 o
  -4   1  21        8.72        8.67      1.28 o
  -3   1  21        1.33       -0.42      0.71 o
  -2   1  21        6.92        7.15      1.15 o
  -1   1  21      109.84      112.56      3.67 o
   0   1  21        4.12        3.85      0.58 o
   1   1  21        0.68        0.72      0.45 o
   2   1  21       18.56       16.90      1.19 o
   3   1  21        5.76        4.94      0.77 o
   4   1  21        0.16       -0.40      0.56 o
   5   1  21       31.51       31.35      1.60 o
   6   1  21       13.79       11.00      1.35 o
  -7   2  21        0.01        0.39      1.90 o
  -6   2  21        7.32       10.42      1.54 o
  -5   2  21        0.68        0.35      0.89 o
  -4   2  21       14.44       16.46      1.32 o
  -3   2  21        9.57        8.95      1.11 o
  -2   2  21        0.00        0.37      0.63 o
  -1   2  21       18.88       18.78      1.20 o
   0   2  21        6.40        4.68      0.62 o
   1   2  21       18.86       17.56      0.96 o
   2   2  21        0.07        0.64      0.52 o
   3   2  21        5.00        5.22      0.73 o
   4   2  21        0.55        0.57      0.59 o
   5   2  21       26.44       28.82      2.80 o
   6   2  21        1.94        0.25      0.85 o
  -6   3  21       19.67       23.41      2.34 o
  -5   3  21        2.34        1.04      0.86 o
  -4   3  21       11.80       12.46      1.25 o
  -3   3  21       13.86       14.02      1.23 o
  -2   3  21        4.00        4.54      0.74 o
  -1   3  21        6.31        6.42      0.72 o
   0   3  21        1.30        0.53      0.48 o
   1   3  21        0.17       -0.02      0.53 o
   2   3  21        4.06        3.80      0.76 o
   3   3  21        3.67        5.14      0.82 o
   4   3  21        0.94        0.29      0.64 o
   5   3  21        5.61        6.50      0.94 o
  -5   4  21        4.86        2.64      1.12 o
  -4   4  21       29.20       28.91      2.01 o
  -3   4  21        5.24        4.66      0.98 o
  -2   4  21        3.13        2.92      0.87 o
  -1   4  21        0.06       -0.47      0.73 o
   0   4  21       10.53       10.65      0.97 o
   1   4  21        3.69        3.61      0.69 o
   2   4  21        0.02       -0.58      0.58 o
   3   4  21        1.62        0.38      0.67 o
   4   4  21        8.84        9.63      1.02 o
  -4   5  21        0.50        0.04      0.98 o
  -3   5  21        4.49        6.07      1.16 o
  -2   5  21        8.25        8.95      1.59 o
  -1   5  21        0.01        0.70      0.63 o
   0   5  21       11.87        9.33      1.16 o
   1   5  21       14.44       14.68      1.07 o
   2   5  21        8.96       10.02      1.07 o
   3   5  21        1.28        0.42      0.98 o
  -6   0  22        0.06        0.11      1.21 o
  -4   0  22        0.54        0.51      1.11 o
  -2   0  22        7.56       10.97      1.86 o
   0   0  22       16.62       23.58      1.74 o
   2   0  22        6.35        7.81      1.24 o
   4   0  22        1.86        2.43      0.98 o
   6   0  22       22.94       23.93      2.12 o
  -7   1  22        1.43        1.78      1.08 o
  -6   1  22        0.00       -0.33      0.93 o
  -5   1  22       26.42       22.31      1.83 o
  -4   1  22        0.69        1.06      0.88 o
  -3   1  22        1.39        1.29      1.78 o
  -2   1  22       49.08       44.51      2.26 o
  -1   1  22       85.14       95.13      3.36 o
   0   1  22       30.26       28.09      1.29 o
   1   1  22        0.00       -0.09      0.54 o
   2   1  22       16.41       19.91      1.18 o
   3   1  22       18.89       18.81      1.19 o
   4   1  22        0.90        2.06      0.76 o
   5   1  22       20.22       23.57      1.44 o
   6   1  22        7.65        6.33      1.41 o
  -6   2  22        7.72        7.61      1.43 o
  -5   2  22        4.83        4.65      1.21 o
  -4   2  22       17.50       17.52      3.51 o
  -3   2  22        7.28        7.18      1.25 o
  -2   2  22       46.64       44.40      3.97 o
  -1   2  22       59.88       47.73      1.90 o
   0   2  22        3.21        3.61      0.62 o
   1   2  22        0.70        0.89      0.53 o
   2   2  22        4.60        4.12      0.68 o
   3   2  22        0.02        0.41      0.59 o
   4   2  22        1.40        1.08      0.79 o
   5   2  22       55.57       53.33      2.36 o
  -6   3  22        1.66        1.94      1.17 o
  -5   3  22        0.54        0.40      0.95 o
  -4   3  22       11.16       13.62      1.56 o
  -3   3  22        3.56        3.62      0.88 o
  -2   3  22        0.01        0.46      0.88 o
  -1   3  22       11.47       12.82      0.92 o
   0   3  22       14.65       15.66      0.96 o
   1   3  22       19.78       21.58      1.09 o
   2   3  22        0.63        0.87      0.68 o
   3   3  22        0.10       -0.57      0.60 o
   4   3  22        1.29        1.27      0.71 o
   5   3  22        5.00        6.16      1.72 o
  -5   4  22        0.97        0.02      1.01 o
  -4   4  22       14.69       12.85      1.76 o
  -3   4  22        1.51        1.91      1.45 o
  -2   4  22        9.06        8.07      1.12 o
  -1   4  22       13.04       12.10      1.03 o
   0   4  22       13.99        9.73      0.98 o
   1   4  22       10.70       13.11      1.20 o
   2   4  22        0.00       -0.14      0.65 o
   3   4  22        2.74        2.44      0.75 o
   4   4  22        0.01        1.48      0.76 o
  -3   5  22        1.02        1.70      0.90 o
  -2   5  22        9.84       15.27      1.14 o
  -1   5  22        0.83        0.71      0.69 o
   0   5  22       10.85       10.84      1.01 o
   1   5  22        0.25        0.99      0.70 o
   2   5  22        2.46        2.83      0.86 o
  -5   0  23        3.46        3.14      1.47 o
  -3   0  23        4.10        4.13      1.46 o
  -1   0  23      125.79      137.85      6.23 o
   1   0  23        1.21        1.43      0.88 o
   3   0  23        0.40        1.74      0.96 o
   5   0  23       13.19       11.95      1.63 o
  -6   1  23        0.10        1.50      0.99 o
  -5   1  23        0.21        0.48      1.28 o
  -4   1  23        5.03        6.86      1.21 o
  -3   1  23        0.24        0.83      1.46 o
  -2   1  23       18.36       22.54      1.76 o
  -1   1  23       17.33       18.34      1.32 o
   0   1  23        3.97        3.18      0.70 o
   1   1  23       13.61       14.81      1.19 o
   2   1  23        0.65        0.41      1.09 o
   3   1  23       28.10       26.58      1.39 o
   4   1  23        2.32        2.79      0.76 o
   5   1  23       32.67       32.39      1.97 o
  -6   2  23        1.27        0.75      1.08 o
  -5   2  23        0.12        0.49      0.97 o
  -4   2  23        0.05        0.51      0.89 o
  -3   2  23        0.35        0.76      1.30 o
  -2   2  23       47.37       49.04      2.72 o
  -1   2  23        1.58        2.25      0.78 o
   0   2  23        3.17        3.56      0.72 o
   1   2  23        1.14        0.47      0.72 o
   2   2  23        1.60        1.45      0.69 o
   3   2  23       15.64       15.66      1.18 o
   4   2  23       24.77       23.09      1.62 o
   5   2  23        0.88        2.50      1.00 o
  -5   3  23        6.45        6.39      1.33 o
  -4   3  23        0.03        0.24      0.98 o
  -3   3  23        1.82        1.21      0.95 o
  -2   3  23        4.87        6.37      1.25 o
  -1   3  23        0.27        0.25      0.61 o
   0   3  23        4.49        4.23      0.69 o
   1   3  23        1.42        1.50      0.86 o
   2   3  23        4.88        5.09      0.87 o
   3   3  23        0.12       -0.64      0.64 o
   4   3  23        1.42        0.13      0.83 o
  -4   4  23        0.35        0.67      1.06 o
  -3   4  23        0.44        1.80      1.15 o
  -2   4  23       19.79       18.10      1.77 o
  -1   4  23        0.17        0.19      0.65 o
   0   4  23        6.32        8.86      1.10 o
   1   4  23        2.75        2.31      0.86 o
   2   4  23        5.96        6.20      1.05 o
   3   4  23        0.18       -0.13      0.83 o
  -2   5  23       10.89        8.68      1.21 o
  -1   5  23        0.33       -0.18      0.70 o
   0   5  23        0.22        0.79      0.73 o
   1   5  23        1.50        1.19      1.47 o
  -6   0  24        1.06       -0.80      1.25 o
  -4   0  24        4.36        5.83      1.68 o
  -2   0  24       24.77       25.06      2.69 o
   0   0  24        0.03        0.61      0.83 o
   2   0  24       49.76       49.59      2.55 o
   4   0  24        5.04        7.22      1.46 o
  -6   1  24        0.18       -0.09      0.96 o
  -5   1  24        0.86        0.29      0.94 o
  -4   1  24        0.86        1.36      0.94 o
  -3   1  24        1.77        2.51      1.98 o
  -2   1  24       17.54       15.60      1.58 o
  -1   1  24       12.25       14.67      1.66 o
   0   1  24        0.39        0.98      0.61 o
   1   1  24        8.12        9.52      0.97 o
   2   1  24        0.92       -0.42      0.59 o
   3   1  24       11.29       11.85      1.10 o
   4   1  24        0.61       -0.67      0.67 o
   5   1  24        0.43        2.05      0.92 o
  -5   2  24        3.35        1.81      1.11 o
  -4   2  24        9.31        8.70      1.44 o
  -3   2  24        0.01       -0.42      0.88 o
  -2   2  24        4.26        6.31      1.23 o
  -1   2  24        0.49        1.40      0.63 o
   0   2  24        2.24        1.09      0.62 o
   1   2  24        0.44       -0.16      0.59 o
   2   2  24        3.07        3.62      0.82 o
   3   2  24        7.85        9.03      1.06 o
   4   2  24        2.45        2.58      0.96 o
  -5   3  24        1.44        0.84      2.11 o
  -4   3  24        7.47        7.84      1.46 o
  -3   3  24        0.07        0.91      0.98 o
  -2   3  24        8.50        9.28      1.12 o
  -1   3  24        0.01       -0.17      0.64 o
   0   3  24        0.12       -0.71      0.71 o
   1   3  24        6.46        4.91      1.02 o
   2   3  24       12.91       10.94      1.25 o
   3   3  24        3.41        2.65      0.92 o
  -3   4  24       45.97       45.03      3.43 o
  -2   4  24        0.14       -1.20      1.20 o
  -1   4  24        0.03        0.58      0.98 o
   0   4  24        0.54        0.49      1.00 o
   1   4  24        0.01       -0.03      0.90 o
   2   4  24        0.82        0.83      0.88 o
  -5   0  25        1.50        1.87      1.54 o
  -3   0  25        1.04        1.40      1.33 o
  -1   0  25        0.49       -0.44      0.92 o
   1   0  25        1.78       -0.11      0.92 o
   3   0  25        2.63        1.39      0.99 o
  -5   1  25        0.10        0.51      0.92 o
  -4   1  25       12.43       11.15      2.18 o
  -3   1  25        1.14       -0.30      0.82 o
  -2   1  25        6.81        8.21      1.39 o
  -1   1  25        0.52        0.62      0.63 o
   0   1  25        3.54        3.99      0.78 o
   1   1  25       21.64       23.23      1.37 o
   2   1  25        3.24        0.61      0.80 o
   3   1  25        0.14        0.06      0.68 o
   4   1  25        0.85       -0.30      0.71 o
  -5   2  25        3.68        4.43      1.40 o
  -4   2  25        0.70        0.73      1.08 o
  -3   2  25        8.02       10.58      1.98 o
  -2   2  25        6.49        6.02      1.25 o
  -1   2  25        6.26        7.89      0.93 o
   0   2  25        1.53        2.07      0.74 o
   1   2  25        0.13       -0.59      0.59 o
   2   2  25       11.43       13.33      1.16 o
   3   2  25        7.46        7.70      1.32 o
   4   2  25        2.81        2.20      1.03 o
  -4   3  25        0.03        1.07      1.02 o
  -3   3  25        0.01        1.67      1.03 o
  -2   3  25        6.27        7.01      1.39 o
  -1   3  25        6.27        8.21      1.00 o
   0   3  25        0.23       -0.26      0.79 o
   1   3  25        8.43        7.65      1.17 o
   2   3  25        3.00        3.75      1.68 o
   3   3  25        2.46        2.45      1.09 o
  -2   4  25        0.01       -0.03      1.23 o
  -1   4  25        0.09       -1.35      1.35 o
   0   4  25        0.98        0.38      1.05 o
   1   4  25        1.53        0.12      1.17 o
  -4   0  26       12.85       13.14      2.43 o
  -2   0  26        0.16       -0.63      1.30 o
   0   0  26      137.24      152.08      8.23 o
   2   0  26        0.30        0.04      0.90 o
  -4   1  26        6.03        3.17      1.23 o
  -3   1  26        1.25        1.64      1.24 o
  -2   1  26        2.24        4.40      1.88 o
  -1   1  26        8.25        6.62      0.94 o
   0   1  26        0.74        2.64      0.76 o
   1   1  26        1.31        2.24      0.77 o
   2   1  26        2.80        2.85      0.80 o
   3   1  26        1.33        0.57      0.93 o
  -4   2  26       10.39        8.25      1.55 o
  -3   2  26        5.43        4.99      2.03 o
  -2   2  26        0.84        1.08      0.83 o
  -1   2  26        0.06        0.28      0.63 o
   0   2  26        5.37        6.53      0.96 o
   1   2  26        1.50        1.66      0.98 o
   2   2  26        7.98        9.20      1.08 o
   3   2  26       10.96       11.33      1.39 o
  -3   3  26        2.43        2.90      1.17 o
  -2   3  26        0.07       -0.93      1.35 o
  -1   3  26        3.97        3.70      0.99 o
   0   3  26        6.41        4.96      1.09 o
   1   3  26       18.00       15.09      1.47 o
   2   3  26        1.06        0.33      1.16 o
  -3   0  27        0.94        1.16      1.38 o
  -1   0  27       43.04       39.98      5.60 o
   1   0  27        0.51       -0.47      0.92 o
   3   0  27        0.26       -0.36      1.01 o
  -4   1  27        4.06        3.93      1.28 o
  -3   1  27        4.16        5.38      1.33 o
  -2   1  27        0.92        0.40      0.98 o
  -1   1  27       36.22       38.83      1.90 o
   0   1  27       13.67       10.89      1.11 o
   1   1  27        0.27        0.26      0.71 o
   2   1  27        1.37        1.46      0.77 o
  -3   2  27        0.20        0.76      1.06 o
  -2   2  27        4.13        5.10      1.34 o
  -1   2  27        3.11        3.77      0.88 o
   0   2  27        0.28        0.04      0.73 o
   1   2  27        0.04       -0.44      0.93 o
   2   2  27        1.33        2.46      1.11 o
  -2   0  28        2.63        4.48      1.41 o
   0   0  28       18.79       16.56      1.86 o
  -2   1  28        0.23        0.37      0.77 o
  -1   1  28       20.96       22.03      1.44 o
   0   1  28       16.17       18.02      1.35 o
   1   1  28        1.19        3.06      0.84 o
 
